# Supplementary material for: Global burden, trends, and inequalities of ischemic heart disease among young adults from 1990 to 2019: a population-based study
Source: Front Cardiovasc Med. 2023 Nov 24;10:1274663. doi: 10.3389/fcvm.2023.1274663 (PMC10704897; doi:10.3389/fcvm.2023.1274663)
Supplement: Supplementary file 1 [file Datasheet1.csv]

measure	location	sex	age	cause	metric	year	val	upper	lower	location2	location3
DALYs (Disability-Adjusted Life Years)	India	Both	25-49 years	Ischemic heart disease	Number	2019	8477941.779	9804448.304	7218021.987	Republic of Indonesia	INDIA
DALYs (Disability-Adjusted Life Years)	China	Both	25-49 years	Ischemic heart disease	Number	2019	4218185.671	5010561.21	3536507.182	Peoples Republic of China	CHINA
DALYs (Disability-Adjusted Life Years)	Pakistan	Both	25-49 years	Ischemic heart disease	Number	2019	1642499.333	2036527.327	1313206.225	Islamic Republic of Pakistan	PAKISTAN
DALYs (Disability-Adjusted Life Years)	Indonesia	Both	25-49 years	Ischemic heart disease	Number	2019	1440287.364	1811206.425	1174890.739	Republic of Indonesia	INDONESIA
DALYs (Disability-Adjusted Life Years)	Russian Federation	Both	25-49 years	Ischemic heart disease	Number	2019	903647.6404	1142318.732	735206.747	Russian Federation	RUSSIAN FEDERATION
DALYs (Disability-Adjusted Life Years)	Egypt	Both	25-49 years	Ischemic heart disease	Number	2019	751818.1484	1021037.57	536201.5787	Arab Republic of Egypt	EGYPT
DALYs (Disability-Adjusted Life Years)	United States of America	Both	25-49 years	Ischemic heart disease	Number	2019	690092.7898	739578.161	662787.7187	United States Of America	UNITED STATES
DALYs (Disability-Adjusted Life Years)	Philippines	Both	25-49 years	Ischemic heart disease	Number	2019	668237.6805	816860.331	500496.9025	Republic of Philippines	PHILIPPINES
DALYs (Disability-Adjusted Life Years)	Brazil	Both	25-49 years	Ischemic heart disease	Number	2019	591362.1649	621708.6924	563712.444	Federative Republic of Brazil	BRAZIL
DALYs (Disability-Adjusted Life Years)	Bangladesh	Both	25-49 years	Ischemic heart disease	Number	2019	568134.3392	738918.7094	433030.9179	People	BANGLADESH
DALYs (Disability-Adjusted Life Years)	Ukraine	Both	25-49 years	Ischemic heart disease	Number	2019	438881.7631	537606.4668	351885.837	Ukraine	UKRAINE
DALYs (Disability-Adjusted Life Years)	Afghanistan	Both	25-49 years	Ischemic heart disease	Number	2019	347321.1966	497343.0858	247787.6318	Afghanistan	AFGHANISTAN
DALYs (Disability-Adjusted Life Years)	Iran (Islamic Republic of)	Both	25-49 years	Ischemic heart disease	Number	2019	334275.4773	386741.2072	315072.5418	Islamic Republic of Iran	IRAN
DALYs (Disability-Adjusted Life Years)	Mexico	Both	25-49 years	Ischemic heart disease	Number	2019	325091.1387	385515.3538	274980.5323	United States of Mexico	MEXICO
DALYs (Disability-Adjusted Life Years)	Saudi Arabia	Both	25-49 years	Ischemic heart disease	Number	2019	307588.5052	417559.7986	223792.8047	Kingdom of Saudi Arabia	SAUDI ARABIA
DALYs (Disability-Adjusted Life Years)	Uzbekistan	Both	25-49 years	Ischemic heart disease	Number	2019	284556.0822	336925.4992	236915.1119	Republic of Uzbekistan	UZBEKISTAN
DALYs (Disability-Adjusted Life Years)	Nigeria	Both	25-49 years	Ischemic heart disease	Number	2019	264262.6858	379540.6021	180393.235	Federal Republic of Nigeria	NIGERIA
DALYs (Disability-Adjusted Life Years)	Sudan	Both	25-49 years	Ischemic heart disease	Number	2019	237242.2242	356213.6193	140884.1475	Republic of the Sudan	SUDAN
DALYs (Disability-Adjusted Life Years)	Turkey	Both	25-49 years	Ischemic heart disease	Number	2019	214674.1406	265177.9868	171519.6135	Republic of Turkey	TURKEY
DALYs (Disability-Adjusted Life Years)	Morocco	Both	25-49 years	Ischemic heart disease	Number	2019	206344.7663	319382.9565	143720.9188	Kingdom of Morocco	MOROCCO
DALYs (Disability-Adjusted Life Years)	Viet Nam	Both	25-49 years	Ischemic heart disease	Number	2019	206001.311	286070.4708	146818.8502	Socialist Republic of Viet Nam	VIET NAM
DALYs (Disability-Adjusted Life Years)	Algeria	Both	25-49 years	Ischemic heart disease	Number	2019	205132.7817	277282.0836	151733.635	Democratic People	ALGERIA
DALYs (Disability-Adjusted Life Years)	Yemen	Both	25-49 years	Ischemic heart disease	Number	2019	203673.218	293905.3121	136629.272	Republic of Yemen	YEMEN
DALYs (Disability-Adjusted Life Years)	Iraq	Both	25-49 years	Ischemic heart disease	Number	2019	183187.7269	253605.9478	132327.547	Republic of Iraq	IRAQ
DALYs (Disability-Adjusted Life Years)	Thailand	Both	25-49 years	Ischemic heart disease	Number	2019	174061.6846	236429.3057	126251.167	Kingdom of Thailand	THAILAND
DALYs (Disability-Adjusted Life Years)	Myanmar	Both	25-49 years	Ischemic heart disease	Number	2019	158049.6175	205011.9455	116664.5882	Union of Myanmar	MYANMAR
DALYs (Disability-Adjusted Life Years)	Democratic Republic of the Congo	Both	25-49 years	Ischemic heart disease	Number	2019	153966.3448	218778.3618	106367.1283	Democratic Republic of Congo	CONGO,THE DEMOCRATIC REPUBLIC OF THE
DALYs (Disability-Adjusted Life Years)	Malaysia	Both	25-49 years	Ischemic heart disease	Number	2019	134502.6896	169774.798	103769.8911	Malaysia	MALAYSIA
DALYs (Disability-Adjusted Life Years)	Democratic People's Republic of Korea	Both	25-49 years	Ischemic heart disease	Number	2019	129835.7392	192526.5383	86388.08201	Democratic People	KOREA,DEMOCRATIC PEOPLE'S REPUBLIC OF
DALYs (Disability-Adjusted Life Years)	Ethiopia	Both	25-49 years	Ischemic heart disease	Number	2019	128465.0905	172402.5622	92104.68141	Federal Democratic Republic of Ethiopia	ETHIOPIA
DALYs (Disability-Adjusted Life Years)	Syrian Arab Republic	Both	25-49 years	Ischemic heart disease	Number	2019	122102.7375	166339.6001	91305.97069	Syrian Arab Republic	SYRIAN ARAB REPUBLIC
DALYs (Disability-Adjusted Life Years)	Japan	Both	25-49 years	Ischemic heart disease	Number	2019	114129.1205	118674.7957	109654.7706	Japan	JAPAN
DALYs (Disability-Adjusted Life Years)	South Africa	Both	25-49 years	Ischemic heart disease	Number	2019	109103.4404	125774.1348	94196.24425	Republic of South Africa	SOUTH AFRICA
DALYs (Disability-Adjusted Life Years)	Venezuela (Bolivarian Republic of)	Both	25-49 years	Ischemic heart disease	Number	2019	106287.8975	144068.0422	77158.86912	Republic of Venezuela	VENEZUELA
DALYs (Disability-Adjusted Life Years)	Nepal	Both	25-49 years	Ischemic heart disease	Number	2019	96930.18118	130426.8673	66851.2438	Kingdom of Nepal	NEPAL
DALYs (Disability-Adjusted Life Years)	United Kingdom	Both	25-49 years	Ischemic heart disease	Number	2019	94107.00657	101467.1143	90418.59871	United Kingdom of Great Britain and Nort	UNITED KINGDOM
DALYs (Disability-Adjusted Life Years)	Germany	Both	25-49 years	Ischemic heart disease	Number	2019	91580.34999	98226.56866	85018.57908	Federal Republic of Germany	GERMANY
DALYs (Disability-Adjusted Life Years)	United Arab Emirates	Both	25-49 years	Ischemic heart disease	Number	2019	83177.55707	122269.9676	56286.83489	United Arab Emirates	UNITED ARAB EMIRATES
DALYs (Disability-Adjusted Life Years)	Madagascar	Both	25-49 years	Ischemic heart disease	Number	2019	78725.67306	111771.0637	51713.33008	Republic of Madagascar	MADAGASCAR
DALYs (Disability-Adjusted Life Years)	Poland	Both	25-49 years	Ischemic heart disease	Number	2019	78343.58614	95505.38255	62380.85738	Republic of Poland	POLAND
DALYs (Disability-Adjusted Life Years)	Argentina	Both	25-49 years	Ischemic heart disease	Number	2019	77341.05119	83626.75601	70490.0847	Argentina	ARGENTINA
DALYs (Disability-Adjusted Life Years)	Kazakhstan	Both	25-49 years	Ischemic heart disease	Number	2019	75057.75799	101765.3512	58898.11819	Republic of Kazakhstan	KAZAKHSTAN
DALYs (Disability-Adjusted Life Years)	Romania	Both	25-49 years	Ischemic heart disease	Number	2019	72986.62289	89348.64035	59368.36656	Romania	ROMANIA
DALYs (Disability-Adjusted Life Years)	Colombia	Both	25-49 years	Ischemic heart disease	Number	2019	72351.40397	95299.98522	54572.87177	Republic of Colombia	COLOMBIA
DALYs (Disability-Adjusted Life Years)	United Republic of Tanzania	Both	25-49 years	Ischemic heart disease	Number	2019	70451.43445	106723.9746	44713.612	United Republic of Tanzania	TANZANIA
DALYs (Disability-Adjusted Life Years)	Kenya	Both	25-49 years	Ischemic heart disease	Number	2019	68753.59297	90154.46052	51426.39619	Republic of Kenya	KENYA
DALYs (Disability-Adjusted Life Years)	Papua New Guinea	Both	25-49 years	Ischemic heart disease	Number	2019	68723.10545	100060.6794	47573.6127	Independent State of Papua New Guinea	PAPUA NEW GUINEA
DALYs (Disability-Adjusted Life Years)	Ghana	Both	25-49 years	Ischemic heart disease	Number	2019	66481.99516	89126.46014	47472.30556	Republic of Ghana	GHANA
DALYs (Disability-Adjusted Life Years)	Dominican Republic	Both	25-49 years	Ischemic heart disease	Number	2019	65568.16627	88690.57113	45907.63697	Dominican Republic	DOMINICAN REPUBLIC
DALYs (Disability-Adjusted Life Years)	Azerbaijan	Both	25-49 years	Ischemic heart disease	Number	2019	63503.10313	80302.00084	47334.79583	Republic of Azerbaijan	AZERBAIJAN
DALYs (Disability-Adjusted Life Years)	Sri Lanka	Both	25-49 years	Ischemic heart disease	Number	2019	61768.3922	83776.32864	44417.62194	Democratic Socialist Republic of Sri Lan	SRILANKA
DALYs (Disability-Adjusted Life Years)	Italy	Both	25-49 years	Ischemic heart disease	Number	2019	60717.72242	63759.13039	58007.41453	Italian Republic	ITALY
DALYs (Disability-Adjusted Life Years)	Belarus	Both	25-49 years	Ischemic heart disease	Number	2019	59915.13203	78682.00323	45446.86081	Repubic of Belarus	BELARUS
DALYs (Disability-Adjusted Life Years)	Spain	Both	25-49 years	Ischemic heart disease	Number	2019	55975.34298	60524.3748	51719.27503	Kingdom of Spain	SPAIN
DALYs (Disability-Adjusted Life Years)	France	Both	25-49 years	Ischemic heart disease	Number	2019	55347.6563	60069.92973	50625.87891	France Republic	FRANCE
DALYs (Disability-Adjusted Life Years)	Haiti	Both	25-49 years	Ischemic heart disease	Number	2019	53877.02995	80082.0714	33669.98888	Republic of Haiti	HAITI
DALYs (Disability-Adjusted Life Years)	C?te d'Ivoire	Both	25-49 years	Ischemic heart disease	Number	2019	53073.23318	74595.95189	35455.02734	Republic of Cote d<U+00A1><U+00AF>Ivoire	COTE D<U+00A1><U+00AF>IVOIRE
DALYs (Disability-Adjusted Life Years)	Somalia	Both	25-49 years	Ischemic heart disease	Number	2019	52385.87795	76282.25519	34732.99603	Somalia Republic	SOMALIA
DALYs (Disability-Adjusted Life Years)	Angola	Both	25-49 years	Ischemic heart disease	Number	2019	50430.99209	70379.89316	34438.70809	Angola	ANGOLA
DALYs (Disability-Adjusted Life Years)	Tunisia	Both	25-49 years	Ischemic heart disease	Number	2019	49139.59081	67011.04225	33671.77124	Republic of Tunisia	TUNISIA
DALYs (Disability-Adjusted Life Years)	Libya	Both	25-49 years	Ischemic heart disease	Number	2019	48336.25533	70659.85033	36558.57598	Great Socialist People	LIBYA
DALYs (Disability-Adjusted Life Years)	Cameroon	Both	25-49 years	Ischemic heart disease	Number	2019	47391.08145	72832.9474	30915.42875	Republic of Cameroon	CAMEROON
DALYs (Disability-Adjusted Life Years)	Uganda	Both	25-49 years	Ischemic heart disease	Number	2019	47374.52871	68059.30516	31384.13383	Republic of Uganda	UGANDA
DALYs (Disability-Adjusted Life Years)	Mozambique	Both	25-49 years	Ischemic heart disease	Number	2019	46102.65999	65405.8451	30366.51868	Republic of Mozambique	MOZAMBIQUE
DALYs (Disability-Adjusted Life Years)	Cambodia	Both	25-49 years	Ischemic heart disease	Number	2019	45572.59859	62025.21603	33919.90608	Kingdom of Cambodia	CAMBODIA
DALYs (Disability-Adjusted Life Years)	Tajikistan	Both	25-49 years	Ischemic heart disease	Number	2019	44583.25401	56778.79136	35213.97637	Republic of Tajikistan	TAJIKISTAN
DALYs (Disability-Adjusted Life Years)	Bulgaria	Both	25-49 years	Ischemic heart disease	Number	2019	42347.88064	53944.6708	32810.21431	Republic of Bulgaria	BULGARIA
DALYs (Disability-Adjusted Life Years)	Peru	Both	25-49 years	Ischemic heart disease	Number	2019	42315.57309	59475.74101	29250.40659	Republic of Peru	PERU
DALYs (Disability-Adjusted Life Years)	Canada	Both	25-49 years	Ischemic heart disease	Number	2019	41251.26237	43990.74636	38310.13576	Canada	CANADA
DALYs (Disability-Adjusted Life Years)	Guatemala	Both	25-49 years	Ischemic heart disease	Number	2019	40589.32965	51329.12928	31538.62839	Republic of Guatemala	GUATEMALA
DALYs (Disability-Adjusted Life Years)	Republic of Korea	Both	25-49 years	Ischemic heart disease	Number	2019	40145.69584	49177.95071	33931.20013	Republic of Korea	KOREA, REPUBLIC OF
DALYs (Disability-Adjusted Life Years)	Burkina Faso	Both	25-49 years	Ischemic heart disease	Number	2019	40015.86038	54414.93035	28206.63865	Burkina Faso	BURKINA FASO
DALYs (Disability-Adjusted Life Years)	Turkmenistan	Both	25-49 years	Ischemic heart disease	Number	2019	38160.66611	48638.89277	29932.13542	Turkmenistan	TURKMENISTAN
DALYs (Disability-Adjusted Life Years)	Ecuador	Both	25-49 years	Ischemic heart disease	Number	2019	37394.25952	49394.74086	28644.08787	Republic of Ecuador	ECUADOR
DALYs (Disability-Adjusted Life Years)	Taiwan (Province of China)	Both	25-49 years	Ischemic heart disease	Number	2019	35889.4992	46459.69916	28161.65887	NA	NA
DALYs (Disability-Adjusted Life Years)	Zambia	Both	25-49 years	Ischemic heart disease	Number	2019	34188.00976	49626.82252	23605.91393	Republic of Zambia	ZAMBIA
DALYs (Disability-Adjusted Life Years)	Lebanon	Both	25-49 years	Ischemic heart disease	Number	2019	33383.36075	43105.59236	23323.99395	Lebanese Republic	LEBANON
DALYs (Disability-Adjusted Life Years)	Greece	Both	25-49 years	Ischemic heart disease	Number	2019	33282.54069	35483.80637	31318.11688	Hellenic Republic	GREECE
DALYs (Disability-Adjusted Life Years)	Lao People's Democratic Republic	Both	25-49 years	Ischemic heart disease	Number	2019	31439.81091	42058.82713	21228.70892	Lao People	LAOS
DALYs (Disability-Adjusted Life Years)	Malawi	Both	25-49 years	Ischemic heart disease	Number	2019	31412.95644	43141.6026	22021.91827	Republic of Malawi	MALAWI
DALYs (Disability-Adjusted Life Years)	Jordan	Both	25-49 years	Ischemic heart disease	Number	2019	31290.59332	38429.4002	25122.3862	Hashemite Kingdom of Jordan	JORDAN
DALYs (Disability-Adjusted Life Years)	Hungary	Both	25-49 years	Ischemic heart disease	Number	2019	30864.66807	37897.61473	24794.09598	Republic of Hungary	HUNGARY
DALYs (Disability-Adjusted Life Years)	Zimbabwe	Both	25-49 years	Ischemic heart disease	Number	2019	30038.67553	43885.26077	20584.49238	Republic of Zimbabwe	ZIMBABWE
DALYs (Disability-Adjusted Life Years)	Mongolia	Both	25-49 years	Ischemic heart disease	Number	2019	29426.98509	38790.03832	22174.93495	Mongolia	MONGOLIA
DALYs (Disability-Adjusted Life Years)	Australia	Both	25-49 years	Ischemic heart disease	Number	2019	27770.83629	29730.7365	25748.39861	Commonwealth of Australia	AUSTRALIA
DALYs (Disability-Adjusted Life Years)	Kuwait	Both	25-49 years	Ischemic heart disease	Number	2019	25685.66691	30778.33685	21312.43105	State of Kuwait	KUWAIT
DALYs (Disability-Adjusted Life Years)	Cuba	Both	25-49 years	Ischemic heart disease	Number	2019	25183.62677	31345.96941	20231.45369	Republic of Cuba	CUBA
DALYs (Disability-Adjusted Life Years)	Niger	Both	25-49 years	Ischemic heart disease	Number	2019	25123.86296	37302.02646	16238.54545	Republic of Niger	NIGER
DALYs (Disability-Adjusted Life Years)	Mali	Both	25-49 years	Ischemic heart disease	Number	2019	24456.26996	34612.57271	16848.23626	Republic of Mali	MALI
DALYs (Disability-Adjusted Life Years)	Kyrgyzstan	Both	25-49 years	Ischemic heart disease	Number	2019	23898.25759	28173.51613	20207.64236	Kyrgyz<U+00A1><U+00A1>Republic	KYRGYZSTAN
DALYs (Disability-Adjusted Life Years)	Burundi	Both	25-49 years	Ischemic heart disease	Number	2019	23432.99261	32945.37066	16218.05166	Republic of Burundi	BURUNDI
DALYs (Disability-Adjusted Life Years)	Senegal	Both	25-49 years	Ischemic heart disease	Number	2019	22351.96643	30903.25827	15207.41061	Republic of Senegal	SENEGAL
DALYs (Disability-Adjusted Life Years)	Chad	Both	25-49 years	Ischemic heart disease	Number	2019	21629.07544	29432.11003	15148.42336	Republic of Chad	CHAD
DALYs (Disability-Adjusted Life Years)	Serbia	Both	25-49 years	Ischemic heart disease	Number	2019	21612.53954	28177.63428	16195.89622	Republic of Serbia	SERBIA
DALYs (Disability-Adjusted Life Years)	Guinea	Both	25-49 years	Ischemic heart disease	Number	2019	21288.19881	29188.33829	15644.70457	Republic of Guinea	GUINEA
DALYs (Disability-Adjusted Life Years)	Georgia	Both	25-49 years	Ischemic heart disease	Number	2019	21192.89643	25035.10208	17838.576	Georgia	GEORGIA
DALYs (Disability-Adjusted Life Years)	Chile	Both	25-49 years	Ischemic heart disease	Number	2019	20835.39681	22489.59821	19202.0789	Republic of Chile	CHILE
DALYs (Disability-Adjusted Life Years)	Oman	Both	25-49 years	Ischemic heart disease	Number	2019	19143.83961	24838.29861	14887.80722	Sultanate of Oman	OMAN
DALYs (Disability-Adjusted Life Years)	Czechia	Both	25-49 years	Ischemic heart disease	Number	2019	19038.46528	23465.6211	15252.9087	Czech Republic	CZECH REPUBLIC
DALYs (Disability-Adjusted Life Years)	Togo	Both	25-49 years	Ischemic heart disease	Number	2019	18814.61818	26920.05243	12233.35507	Republic of Togo	TOGO
DALYs (Disability-Adjusted Life Years)	Central African Republic	Both	25-49 years	Ischemic heart disease	Number	2019	18363.76829	27266.27674	12053.18961	Central African Republic	CENTRAL AFRICAN REPUBLIC
DALYs (Disability-Adjusted Life Years)	Bolivia (Plurinational State of)	Both	25-49 years	Ischemic heart disease	Number	2019	18237.8504	27468.77203	11247.99204	Republic of Bolivia	BOLIVIA
DALYs (Disability-Adjusted Life Years)	Benin	Both	25-49 years	Ischemic heart disease	Number	2019	18211.91257	26211.7653	12147.86954	Republic of Benin	BENIN
DALYs (Disability-Adjusted Life Years)	Honduras	Both	25-49 years	Ischemic heart disease	Number	2019	18178.27464	26601.96268	11243.3971	Republic of Honduras	HONDURAS
DALYs (Disability-Adjusted Life Years)	Eritrea	Both	25-49 years	Ischemic heart disease	Number	2019	17349.51038	26298.27777	11197.91547	State of Eritrea	ERITREA
DALYs (Disability-Adjusted Life Years)	Republic of Moldova	Both	25-49 years	Ischemic heart disease	Number	2019	17038.51671	19702.01997	14518.86546	Republic of Moldova	MOLDOVA
DALYs (Disability-Adjusted Life Years)	Sierra Leone	Both	25-49 years	Ischemic heart disease	Number	2019	16661.53502	24429.3707	10938.60773	Republic of Sierra Leone	SIERRA LEONE
DALYs (Disability-Adjusted Life Years)	Solomon Islands	Both	25-49 years	Ischemic heart disease	Number	2019	16248.07596	21126.32332	12234.26234	Solomon Islands	SOLOMON ISLANDS
DALYs (Disability-Adjusted Life Years)	El Salvador	Both	25-49 years	Ischemic heart disease	Number	2019	15257.58602	20682.81151	11185.93305	Republic of El Salvador	EL SALVADOR
DALYs (Disability-Adjusted Life Years)	Paraguay	Both	25-49 years	Ischemic heart disease	Number	2019	15067.87215	19936.49331	11215.02542	Republic of Paraguay	PARAGUAY
DALYs (Disability-Adjusted Life Years)	Rwanda	Both	25-49 years	Ischemic heart disease	Number	2019	14803.78262	22838.1298	9314.023037	Republic of Rwanda	RWANDA
DALYs (Disability-Adjusted Life Years)	Congo	Both	25-49 years	Ischemic heart disease	Number	2019	14797.94	22282.5999	9371.652947	Republic of Congo	CONGO
DALYs (Disability-Adjusted Life Years)	Slovakia	Both	25-49 years	Ischemic heart disease	Number	2019	14729.73571	19494.24837	10735.12735	Slovakia Republic	SLOVAKIA
DALYs (Disability-Adjusted Life Years)	Palestine	Both	25-49 years	Ischemic heart disease	Number	2019	14148.45234	16646.62969	11953.34586	NA	NA
DALYs (Disability-Adjusted Life Years)	Netherlands	Both	25-49 years	Ischemic heart disease	Number	2019	13653.7325	14808.24801	12434.10291	Kingdom of the Netherlands	NETHERLANDS
DALYs (Disability-Adjusted Life Years)	Armenia	Both	25-49 years	Ischemic heart disease	Number	2019	13286.45132	15633.91226	11037.8824	Republic of Armenia	ARMENIA
DALYs (Disability-Adjusted Life Years)	Portugal	Both	25-49 years	Ischemic heart disease	Number	2019	12365.37386	13502.15578	11323.04961	Portuguess Republic	PORTUGAL
DALYs (Disability-Adjusted Life Years)	South Sudan	Both	25-49 years	Ischemic heart disease	Number	2019	11057.3005	17019.65259	6601.074094	NA	NA
DALYs (Disability-Adjusted Life Years)	Nicaragua	Both	25-49 years	Ischemic heart disease	Number	2019	10502.51548	13300.08189	8161.684629	Republic of Nicaragua	NICARAGUA
DALYs (Disability-Adjusted Life Years)	Belgium	Both	25-49 years	Ischemic heart disease	Number	2019	10245.95617	11039.67847	9431.050366	Kingdom of Belgium	BELGIUM
DALYs (Disability-Adjusted Life Years)	Lithuania	Both	25-49 years	Ischemic heart disease	Number	2019	9963.503548	12389.4321	7834.685347	Republic of Lithuania	LITHUANIA
DALYs (Disability-Adjusted Life Years)	Fiji	Both	25-49 years	Ischemic heart disease	Number	2019	9749.690475	12483.82111	7534.357951	Republic of Fiji Islands	FIJI
DALYs (Disability-Adjusted Life Years)	Liberia	Both	25-49 years	Ischemic heart disease	Number	2019	9578.591614	13806.06788	6135.309087	Republic of Liberia	LIBERIA
DALYs (Disability-Adjusted Life Years)	Austria	Both	25-49 years	Ischemic heart disease	Number	2019	9490.449854	10236.74454	8749.721129	Republic of Austria	AUSTRIA
DALYs (Disability-Adjusted Life Years)	North Macedonia	Both	25-49 years	Ischemic heart disease	Number	2019	8715.309334	11221.73951	6587.704916	The former Yugoslav Republic of Macedoni	MACEDONIA,THE FORMER YUGOSLAV REPUBLIC OF
DALYs (Disability-Adjusted Life Years)	Bosnia and Herzegovina	Both	25-49 years	Ischemic heart disease	Number	2019	8648.742816	11170.48469	6554.636833	Bosnia and Herzegovina	BOSNIA AND HERZEGOVINA
DALYs (Disability-Adjusted Life Years)	Croatia	Both	25-49 years	Ischemic heart disease	Number	2019	8546.919005	10965.87163	6592.433169	Republic of Croatia	CROATIA
DALYs (Disability-Adjusted Life Years)	Singapore	Both	25-49 years	Ischemic heart disease	Number	2019	8372.203661	9462.409617	7519.990974	Republic of Singapore	SINGAPORE
DALYs (Disability-Adjusted Life Years)	Albania	Both	25-49 years	Ischemic heart disease	Number	2019	7842.441314	10579.0778	5768.333528	Albania	ALBANIA
DALYs (Disability-Adjusted Life Years)	Botswana	Both	25-49 years	Ischemic heart disease	Number	2019	7674.54905	12448.93664	4537.657167	Republic of Botswana	BOTSWANA
DALYs (Disability-Adjusted Life Years)	Costa Rica	Both	25-49 years	Ischemic heart disease	Number	2019	7556.926698	9675.665151	5823.714672	Republic of Costa Rica	COSTA RICA
DALYs (Disability-Adjusted Life Years)	Qatar	Both	25-49 years	Ischemic heart disease	Number	2019	7182.588778	9709.496559	5255.213433	State of Qatar	QATAR
DALYs (Disability-Adjusted Life Years)	Sweden	Both	25-49 years	Ischemic heart disease	Number	2019	7098.536159	7882.638114	6372.202441	Kingdom of Sweden	SWEDEN
DALYs (Disability-Adjusted Life Years)	Lesotho	Both	25-49 years	Ischemic heart disease	Number	2019	6613.20964	9796.668789	4301.267281	Kingdom of Lesotho	LESOTHO
DALYs (Disability-Adjusted Life Years)	Switzerland	Both	25-49 years	Ischemic heart disease	Number	2019	6243.323507	6840.169498	5667.200532	Switzerland	SWITZERLAND
DALYs (Disability-Adjusted Life Years)	New Zealand	Both	25-49 years	Ischemic heart disease	Number	2019	5932.953287	6560.941801	5460.694988	New Zealand	NEW ZEALAND
DALYs (Disability-Adjusted Life Years)	Latvia	Both	25-49 years	Ischemic heart disease	Number	2019	5843.517983	7919.818377	4394.8848	Republic of Latvia	LATVIA
DALYs (Disability-Adjusted Life Years)	Israel	Both	25-49 years	Ischemic heart disease	Number	2019	5768.197643	6247.850124	5308.115095	State of Israel	ISRAEL
DALYs (Disability-Adjusted Life Years)	Guinea-Bissau	Both	25-49 years	Ischemic heart disease	Number	2019	5752.8312	7862.44713	4085.719324	Republic of Guinea-Bissau	GUINEA-BISSAU
DALYs (Disability-Adjusted Life Years)	Bahrain	Both	25-49 years	Ischemic heart disease	Number	2019	5744.308361	7183.846575	4519.624023	State of Bahrain	BAHRAIN
DALYs (Disability-Adjusted Life Years)	Ireland	Both	25-49 years	Ischemic heart disease	Number	2019	5501.265848	6045.486857	4919.685766	Ireland	IRELAND
DALYs (Disability-Adjusted Life Years)	Puerto Rico	Both	25-49 years	Ischemic heart disease	Number	2019	5427.624007	7022.420283	4044.992496	Puerto Rico	PUERTO RICO
DALYs (Disability-Adjusted Life Years)	Finland	Both	25-49 years	Ischemic heart disease	Number	2019	5102.388964	6067.495871	4483.089674	Republic of Finland	FINLAND
DALYs (Disability-Adjusted Life Years)	Mauritius	Both	25-49 years	Ischemic heart disease	Number	2019	5055.489044	6280.474804	4001.95525	Republic of Mauritius	MAURITIUS
DALYs (Disability-Adjusted Life Years)	Panama	Both	25-49 years	Ischemic heart disease	Number	2019	4929.301237	6576.381229	3617.19936	Republic of Panama	PANAMA
DALYs (Disability-Adjusted Life Years)	Trinidad and Tobago	Both	25-49 years	Ischemic heart disease	Number	2019	4898.491738	6580.863538	3513.394136	Republic of Trinidad and Tobago	TRINIDAD AND TOBAGO
DALYs (Disability-Adjusted Life Years)	Mauritania	Both	25-49 years	Ischemic heart disease	Number	2019	4563.63286	6714.051837	2826.017716	Islamic Republic of Mauritania	MAURITANIA
DALYs (Disability-Adjusted Life Years)	Namibia	Both	25-49 years	Ischemic heart disease	Number	2019	4441.627975	6715.537841	2770.785657	Republic of Namibia	NAMIBIA
DALYs (Disability-Adjusted Life Years)	Jamaica	Both	25-49 years	Ischemic heart disease	Number	2019	4417.497028	5746.105078	3322.997752	Jamaica	JAMAICA
DALYs (Disability-Adjusted Life Years)	Gambia	Both	25-49 years	Ischemic heart disease	Number	2019	4270.945883	6289.87625	2896.225196	Republic of the Gambia	GAMBIA
DALYs (Disability-Adjusted Life Years)	Uruguay	Both	25-49 years	Ischemic heart disease	Number	2019	4250.844182	4669.805485	3861.835024	Oriental Republic of Uruguay	URUGUAY
DALYs (Disability-Adjusted Life Years)	Norway	Both	25-49 years	Ischemic heart disease	Number	2019	4139.809928	4552.420605	3826.184666	Kingdom of Norway	NORWAY
DALYs (Disability-Adjusted Life Years)	Guyana	Both	25-49 years	Ischemic heart disease	Number	2019	3976.219957	5187.957228	2936.239783	Guyana	GUYANA
DALYs (Disability-Adjusted Life Years)	Vanuatu	Both	25-49 years	Ischemic heart disease	Number	2019	3873.605077	5480.834547	2513.476966	Republic of Vanuatu	VANUATU
DALYs (Disability-Adjusted Life Years)	Denmark	Both	25-49 years	Ischemic heart disease	Number	2019	3701.181412	4203.543055	3289.437875	Kingdom of Denmark	DENMARK
DALYs (Disability-Adjusted Life Years)	Gabon	Both	25-49 years	Ischemic heart disease	Number	2019	3627.111554	5486.586544	2482.410791	Gabonese Republic	GABON
DALYs (Disability-Adjusted Life Years)	Timor-Leste	Both	25-49 years	Ischemic heart disease	Number	2019	3393.880935	5195.96462	847.743254	East Timor	EAST TIMOR
DALYs (Disability-Adjusted Life Years)	Eswatini	Both	25-49 years	Ischemic heart disease	Number	2019	3120.121081	4834.369281	1814.040893	Kingdom of Swaziland	SWAZILAND
DALYs (Disability-Adjusted Life Years)	Cyprus	Both	25-49 years	Ischemic heart disease	Number	2019	3056.047007	3521.293756	2639.299773	Republic of Cyprus	CYPRUS
DALYs (Disability-Adjusted Life Years)	Djibouti	Both	25-49 years	Ischemic heart disease	Number	2019	3042.270061	4856.077215	1694.957815	Republic of Djibouti	DJIBOUTI
DALYs (Disability-Adjusted Life Years)	Bhutan	Both	25-49 years	Ischemic heart disease	Number	2019	2868.602755	4055.228056	1846.226962	Kingdom of Bhutan	BHUTAN
DALYs (Disability-Adjusted Life Years)	Estonia	Both	25-49 years	Ischemic heart disease	Number	2019	2218.1874	3035.430395	1640.150164	Estonia	ESTONIA
DALYs (Disability-Adjusted Life Years)	Suriname	Both	25-49 years	Ischemic heart disease	Number	2019	1997.403791	2484.552595	1592.251063	Republic of Suriname	SURINAME
DALYs (Disability-Adjusted Life Years)	Slovenia	Both	25-49 years	Ischemic heart disease	Number	2019	1992.132624	2598.04053	1499.413271	Republic of Slovenia	SLOVENIA
DALYs (Disability-Adjusted Life Years)	Brunei Darussalam	Both	25-49 years	Ischemic heart disease	Number	2019	1949.540955	2310.508149	1628.706031	Brunei Darussalam	BRUNEI
DALYs (Disability-Adjusted Life Years)	Kiribati	Both	25-49 years	Ischemic heart disease	Number	2019	1845.451316	2379.462574	1407.381449	Republic of Kiribati	KIRIBATI
DALYs (Disability-Adjusted Life Years)	Montenegro	Both	25-49 years	Ischemic heart disease	Number	2019	1692.46812	2133.59449	1301.388024	Reoublic of Montenegro	MONTENEGRO
DALYs (Disability-Adjusted Life Years)	Maldives	Both	25-49 years	Ischemic heart disease	Number	2019	1614.181332	1945.462907	1300.591153	Republic of Maldives	MALDIVES
DALYs (Disability-Adjusted Life Years)	Samoa	Both	25-49 years	Ischemic heart disease	Number	2019	1603.029909	2249.331345	999.168617	Independent State of Samoa	SAMOA
DALYs (Disability-Adjusted Life Years)	Comoros	Both	25-49 years	Ischemic heart disease	Number	2019	1595.461467	2292.938185	951.2419991	Comoros	COMOROS
DALYs (Disability-Adjusted Life Years)	Micronesia (Federated States of)	Both	25-49 years	Ischemic heart disease	Number	2019	1481.552672	2266.488963	447.2217088	Federated States of Micronesia	MICRONESIA,FEDERATED STATES OF
DALYs (Disability-Adjusted Life Years)	Equatorial Guinea	Both	25-49 years	Ischemic heart disease	Number	2019	1446.673332	2406.012727	829.6425137	Republic of Equatorial Guinea	EQUATORIAL GUINEA
DALYs (Disability-Adjusted Life Years)	Bahamas	Both	25-49 years	Ischemic heart disease	Number	2019	1348.470727	1742.256413	1050.867258	Commonwealth of the Bahamas	BAHAMAS
DALYs (Disability-Adjusted Life Years)	Guam	Both	25-49 years	Ischemic heart disease	Number	2019	1232.690978	1473.095516	1015.921918	NA	NA
DALYs (Disability-Adjusted Life Years)	Cabo Verde	Both	25-49 years	Ischemic heart disease	Number	2019	976.8114893	1333.625652	710.9569157	Republic of Cape Verde	CAPE VERDE
DALYs (Disability-Adjusted Life Years)	Marshall Islands	Both	25-49 years	Ischemic heart disease	Number	2019	900.2902588	1284.102987	612.0727309	Republic of the Marshall Islands	MARSHALL ISLANDS
DALYs (Disability-Adjusted Life Years)	Belize	Both	25-49 years	Ischemic heart disease	Number	2019	824.4807211	986.1139313	691.8469545	Belize	BELIZE
DALYs (Disability-Adjusted Life Years)	Malta	Both	25-49 years	Ischemic heart disease	Number	2019	648.0821651	729.8929573	572.9879122	Republic of Malta	MALTA
DALYs (Disability-Adjusted Life Years)	Luxembourg	Both	25-49 years	Ischemic heart disease	Number	2019	583.3492576	663.7030831	504.9648476	Grand Duchy of Luxembourg	LUXEMBOURG
DALYs (Disability-Adjusted Life Years)	Seychelles	Both	25-49 years	Ischemic heart disease	Number	2019	446.1832566	532.1680891	372.0062488	Republic of Seychelles	SEYCHELLES
DALYs (Disability-Adjusted Life Years)	Tonga	Both	25-49 years	Ischemic heart disease	Number	2019	436.7102212	600.6716346	313.9310094	Kingdom of Tonga	TONGA
DALYs (Disability-Adjusted Life Years)	Sao Tome and Principe	Both	25-49 years	Ischemic heart disease	Number	2019	425.6352072	596.6121593	287.5022924	Democratic Republic of Sao Tome and Prin	SAO TOME AND PRINCIPE
DALYs (Disability-Adjusted Life Years)	Barbados	Both	25-49 years	Ischemic heart disease	Number	2019	425.2253053	536.680509	339.3813994	Barbados	BARBADOS
DALYs (Disability-Adjusted Life Years)	Iceland	Both	25-49 years	Ischemic heart disease	Number	2019	377.8065785	424.5334188	336.9977114	Republic of Iceland	ICELAND
DALYs (Disability-Adjusted Life Years)	American Samoa	Both	25-49 years	Ischemic heart disease	Number	2019	338.0608659	445.8992931	250.5016129	American Samoa	AMERICAN SAMOA
DALYs (Disability-Adjusted Life Years)	Saint Vincent and the Grenadines	Both	25-49 years	Ischemic heart disease	Number	2019	330.5805902	395.0976244	276.662395	Saint Vincent and the Grenadines	SAINT VINCENT AND THE GRENADINES
DALYs (Disability-Adjusted Life Years)	United States Virgin Islands	Both	25-49 years	Ischemic heart disease	Number	2019	326.1645291	448.8941336	237.0098661	British Virgin Islands	VIRGIN ISLANDS,BRITISH
DALYs (Disability-Adjusted Life Years)	Palau	Both	25-49 years	Ischemic heart disease	Number	2019	305.6046688	408.9558186	217.5185586	Republic of Palau	PALAU
DALYs (Disability-Adjusted Life Years)	Saint Lucia	Both	25-49 years	Ischemic heart disease	Number	2019	286.9535483	346.973956	232.8042254	Saint Lucia	SAINT LUCIA
DALYs (Disability-Adjusted Life Years)	Northern Mariana Islands	Both	25-49 years	Ischemic heart disease	Number	2019	279.5794971	384.6819087	203.480366	Commonwealth of the Northern Mariana Isl	NORTHERN MARIANA ISLANDS
DALYs (Disability-Adjusted Life Years)	Grenada	Both	25-49 years	Ischemic heart disease	Number	2019	212.0862565	252.2417175	178.7322107	Grenada	GRENADA
DALYs (Disability-Adjusted Life Years)	Nauru	Both	25-49 years	Ischemic heart disease	Number	2019	206.8468385	271.0497657	156.438719	Republic of Nauru	NAURU
DALYs (Disability-Adjusted Life Years)	Tuvalu	Both	25-49 years	Ischemic heart disease	Number	2019	144.4936283	202.3006278	98.34245028	Tuvalu	TUVALU
DALYs (Disability-Adjusted Life Years)	Antigua and Barbuda	Both	25-49 years	Ischemic heart disease	Number	2019	129.0569353	154.8875995	104.196952	Antigua and Barbuda	ANTIGUA AND BARBUDA
DALYs (Disability-Adjusted Life Years)	Saint Kitts and Nevis	Both	25-49 years	Ischemic heart disease	Number	2019	113.4869528	174.6132835	39.31952962	Federation of Saint Kitts and Nevis	SAINT KITTS AND NEVIS
DALYs (Disability-Adjusted Life Years)	Dominica	Both	25-49 years	Ischemic heart disease	Number	2019	103.0450349	132.3138909	77.72730051	Commonwealth of Dominica	DOMINICA
DALYs (Disability-Adjusted Life Years)	Greenland	Both	25-49 years	Ischemic heart disease	Number	2019	100.348669	135.0111687	75.09513761	Greenland	GREENLAND
DALYs (Disability-Adjusted Life Years)	Andorra	Both	25-49 years	Ischemic heart disease	Number	2019	97.99306193	135.1714517	68.1444602	Andorra	ANDORRA
DALYs (Disability-Adjusted Life Years)	Bermuda	Both	25-49 years	Ischemic heart disease	Number	2019	95.3272596	116.9200268	76.11434447	Bermuda	BERMUDA
DALYs (Disability-Adjusted Life Years)	Cook Islands	Both	25-49 years	Ischemic heart disease	Number	2019	86.41377304	117.5534595	55.38179035	Cook Islands	COOK ISLANDS
DALYs (Disability-Adjusted Life Years)	Monaco	Both	25-49 years	Ischemic heart disease	Number	2019	46.08153017	64.28251103	31.58925728	Principality of Monaco	MONACO
DALYs (Disability-Adjusted Life Years)	San Marino	Both	25-49 years	Ischemic heart disease	Number	2019	29.66354486	47.36381679	17.62068242	Republic of San Marino	SAN MARINO
DALYs (Disability-Adjusted Life Years)	Niue	Both	25-49 years	Ischemic heart disease	Number	2019	13.64590225	20.66577733	8.324737875	Niue	NIUE
DALYs (Disability-Adjusted Life Years)	Tokelau	Both	25-49 years	Ischemic heart disease	Number	2019	10.11421089	14.71290614	5.947508597	Tokelau	TOKELAU
