# Supplementary material for: Global burden, trends, and inequalities of ischemic heart disease among young adults from 1990 to 2019: a population-based study
Source: Front Cardiovasc Med. 2023 Nov 24;10:1274663. doi: 10.3389/fcvm.2023.1274663 (PMC10704897; doi:10.3389/fcvm.2023.1274663)
Supplement: Supplementary file 2 [file Datasheet2.csv]

measure	location	sex	age	cause	metric	year	val	upper	lower	location2	location3
DALYs (Disability-Adjusted Life Years)	Solomon Islands	Both	25-49 years	Ischemic heart disease	Rate	2019	8014.758574	10421.07271	6034.8474	Solomon Islands	SOLOMON ISLANDS
DALYs (Disability-Adjusted Life Years)	Nauru	Both	25-49 years	Ischemic heart disease	Rate	2019	5910.758355	7745.391124	4470.319547	Republic of Nauru	NAURU
DALYs (Disability-Adjusted Life Years)	Kiribati	Both	25-49 years	Ischemic heart disease	Rate	2019	4762.908967	6141.133893	3632.298322	Republic of Kiribati	KIRIBATI
DALYs (Disability-Adjusted Life Years)	Micronesia (Federated States of)	Both	25-49 years	Ischemic heart disease	Rate	2019	4510.729497	6900.543469	1361.609473	Federated States of Micronesia	MICRONESIA,FEDERATED STATES OF
DALYs (Disability-Adjusted Life Years)	Marshall Islands	Both	25-49 years	Ischemic heart disease	Rate	2019	4508.762151	6430.942562	3065.334025	Republic of the Marshall Islands	MARSHALL ISLANDS
DALYs (Disability-Adjusted Life Years)	Palau	Both	25-49 years	Ischemic heart disease	Rate	2019	4396.579713	5883.440402	3129.329422	Republic of Palau	PALAU
DALYs (Disability-Adjusted Life Years)	Vanuatu	Both	25-49 years	Ischemic heart disease	Rate	2019	4290.141419	6070.199423	2783.756068	Republic of Vanuatu	VANUATU
DALYs (Disability-Adjusted Life Years)	Tuvalu	Both	25-49 years	Ischemic heart disease	Rate	2019	3793.456423	5311.089664	2581.828721	Tuvalu	TUVALU
DALYs (Disability-Adjusted Life Years)	Afghanistan	Both	25-49 years	Ischemic heart disease	Rate	2019	3441.31354	4927.754228	2455.119183	Afghanistan	AFGHANISTAN
DALYs (Disability-Adjusted Life Years)	Fiji	Both	25-49 years	Ischemic heart disease	Rate	2019	3092.384983	3959.590414	2389.730776	Republic of Fiji Islands	FIJI
DALYs (Disability-Adjusted Life Years)	Syrian Arab Republic	Both	25-49 years	Ischemic heart disease	Rate	2019	2887.156961	3933.151248	2158.957893	Syrian Arab Republic	SYRIAN ARAB REPUBLIC
DALYs (Disability-Adjusted Life Years)	Ukraine	Both	25-49 years	Ischemic heart disease	Rate	2019	2657.734579	3255.581382	2130.913689	Ukraine	UKRAINE
DALYs (Disability-Adjusted Life Years)	Niue	Both	25-49 years	Ischemic heart disease	Rate	2019	2631.009108	3984.481742	1605.057751	Niue	NIUE
DALYs (Disability-Adjusted Life Years)	Samoa	Both	25-49 years	Ischemic heart disease	Rate	2019	2592.453551	3637.665771	1615.876419	Independent State of Samoa	SAMOA
DALYs (Disability-Adjusted Life Years)	Pakistan	Both	25-49 years	Ischemic heart disease	Rate	2019	2491.388301	3089.060832	1991.907431	Islamic Republic of Pakistan	PAKISTAN
DALYs (Disability-Adjusted Life Years)	Tokelau	Both	25-49 years	Ischemic heart disease	Rate	2019	2418.175331	3517.663125	1421.971396	Tokelau	TOKELAU
DALYs (Disability-Adjusted Life Years)	Uzbekistan	Both	25-49 years	Ischemic heart disease	Rate	2019	2321.883356	2749.200448	1933.148822	Republic of Uzbekistan	UZBEKISTAN
DALYs (Disability-Adjusted Life Years)	Guam	Both	25-49 years	Ischemic heart disease	Rate	2019	2289.256172	2735.716462	1886.689821	NA	NA
DALYs (Disability-Adjusted Life Years)	Egypt	Both	25-49 years	Ischemic heart disease	Rate	2019	2249.750654	3055.366441	1604.536755	Arab Republic of Egypt	EGYPT
DALYs (Disability-Adjusted Life Years)	Mongolia	Both	25-49 years	Ischemic heart disease	Rate	2019	2189.00964	2885.506877	1649.545349	Mongolia	MONGOLIA
DALYs (Disability-Adjusted Life Years)	Northern Mariana Islands	Both	25-49 years	Ischemic heart disease	Rate	2019	2187.829794	3010.301363	1592.321368	Commonwealth of the Northern Mariana Isl	NORTHERN MARIANA ISLANDS
DALYs (Disability-Adjusted Life Years)	Papua New Guinea	Both	25-49 years	Ischemic heart disease	Rate	2019	2144.109265	3121.818031	1484.260979	Independent State of Papua New Guinea	PAPUA NEW GUINEA
DALYs (Disability-Adjusted Life Years)	Yemen	Both	25-49 years	Ischemic heart disease	Rate	2019	2130.757226	3074.733505	1429.367158	Republic of Yemen	YEMEN
DALYs (Disability-Adjusted Life Years)	Turkmenistan	Both	25-49 years	Ischemic heart disease	Rate	2019	2090.72512	2664.800311	1639.905007	Turkmenistan	TURKMENISTAN
DALYs (Disability-Adjusted Life Years)	American Samoa	Both	25-49 years	Ischemic heart disease	Rate	2019	2067.495437	2727.008202	1532.005014	American Samoa	AMERICAN SAMOA
DALYs (Disability-Adjusted Life Years)	Sudan	Both	25-49 years	Ischemic heart disease	Rate	2019	1910.696786	2868.866281	1134.649992	Republic of the Sudan	SUDAN
DALYs (Disability-Adjusted Life Years)	Philippines	Both	25-49 years	Ischemic heart disease	Rate	2019	1780.486593	2176.484371	1333.5495	Republic of Philippines	PHILIPPINES
DALYs (Disability-Adjusted Life Years)	Bulgaria	Both	25-49 years	Ischemic heart disease	Rate	2019	1757.702323	2239.04176	1361.829425	Republic of Bulgaria	BULGARIA
DALYs (Disability-Adjusted Life Years)	Belarus	Both	25-49 years	Ischemic heart disease	Rate	2019	1735.947214	2279.687946	1316.751691	Repubic of Belarus	BELARUS
DALYs (Disability-Adjusted Life Years)	Dominican Republic	Both	25-49 years	Ischemic heart disease	Rate	2019	1717.000361	2322.495066	1202.160038	Dominican Republic	DOMINICAN REPUBLIC
DALYs (Disability-Adjusted Life Years)	India	Both	25-49 years	Ischemic heart disease	Rate	2019	1710.113939	1977.687999	1455.971312	Republic of Indonesia	INDIA
DALYs (Disability-Adjusted Life Years)	Georgia	Both	25-49 years	Ischemic heart disease	Rate	2019	1700.950725	2009.327756	1431.731565	Georgia	GEORGIA
DALYs (Disability-Adjusted Life Years)	Lebanon	Both	25-49 years	Ischemic heart disease	Rate	2019	1688.684267	2180.479556	1179.835126	Lebanese Republic	LEBANON
DALYs (Disability-Adjusted Life Years)	Russian Federation	Both	25-49 years	Ischemic heart disease	Rate	2019	1673.784008	2115.863241	1361.788866	Russian Federation	RUSSIAN FEDERATION
DALYs (Disability-Adjusted Life Years)	Saudi Arabia	Both	25-49 years	Ischemic heart disease	Rate	2019	1665.307506	2260.700432	1211.631225	Kingdom of Saudi Arabia	SAUDI ARABIA
DALYs (Disability-Adjusted Life Years)	Libya	Both	25-49 years	Ischemic heart disease	Rate	2019	1647.25495	2408.022454	1245.882512	Great Socialist People	LIBYA
DALYs (Disability-Adjusted Life Years)	Morocco	Both	25-49 years	Ischemic heart disease	Rate	2019	1577.719147	2442.01302	1098.895066	Kingdom of Morocco	MOROCCO
DALYs (Disability-Adjusted Life Years)	Cook Islands	Both	25-49 years	Ischemic heart disease	Rate	2019	1572.689011	2139.416293	1007.921886	Cook Islands	COOK ISLANDS
DALYs (Disability-Adjusted Life Years)	Azerbaijan	Both	25-49 years	Ischemic heart disease	Rate	2019	1547.899226	1957.37529	1153.793912	Republic of Azerbaijan	AZERBAIJAN
DALYs (Disability-Adjusted Life Years)	Guyana	Both	25-49 years	Ischemic heart disease	Rate	2019	1525.362099	1990.210152	1126.403702	Guyana	GUYANA
DALYs (Disability-Adjusted Life Years)	Tonga	Both	25-49 years	Ischemic heart disease	Rate	2019	1473.284553	2026.424384	1059.076899	Kingdom of Tonga	TONGA
DALYs (Disability-Adjusted Life Years)	Indonesia	Both	25-49 years	Ischemic heart disease	Rate	2019	1465.65614	1843.108456	1195.584902	Republic of Indonesia	INDONESIA
DALYs (Disability-Adjusted Life Years)	Tajikistan	Both	25-49 years	Ischemic heart disease	Rate	2019	1384.136371	1762.7603	1093.256797	Republic of Tajikistan	TAJIKISTAN
DALYs (Disability-Adjusted Life Years)	United Arab Emirates	Both	25-49 years	Ischemic heart disease	Rate	2019	1319.533628	1939.697914	892.9376394	United Arab Emirates	UNITED ARAB EMIRATES
DALYs (Disability-Adjusted Life Years)	Democratic People's Republic of Korea	Both	25-49 years	Ischemic heart disease	Rate	2019	1288.847739	1911.164022	857.5534351	Democratic People	KOREA,DEMOCRATIC PEOPLE'S REPUBLIC OF
DALYs (Disability-Adjusted Life Years)	Haiti	Both	25-49 years	Ischemic heart disease	Rate	2019	1278.814045	1900.811492	799.1838956	Republic of Haiti	HAITI
DALYs (Disability-Adjusted Life Years)	Iraq	Both	25-49 years	Ischemic heart disease	Rate	2019	1274.805472	1764.846672	920.8689027	Republic of Iraq	IRAQ
DALYs (Disability-Adjusted Life Years)	Algeria	Both	25-49 years	Ischemic heart disease	Rate	2019	1270.445087	1717.286033	939.7291335	Democratic People	ALGERIA
DALYs (Disability-Adjusted Life Years)	Lao People's Democratic Republic	Both	25-49 years	Ischemic heart disease	Rate	2019	1256.722932	1681.1899	848.561252	Lao People	LAOS
DALYs (Disability-Adjusted Life Years)	Central African Republic	Both	25-49 years	Ischemic heart disease	Rate	2019	1247.807327	1852.727576	819.0071928	Central African Republic	CENTRAL AFRICAN REPUBLIC
DALYs (Disability-Adjusted Life Years)	Republic of Moldova	Both	25-49 years	Ischemic heart disease	Rate	2019	1189.667802	1375.639628	1013.740049	Republic of Moldova	MOLDOVA
DALYs (Disability-Adjusted Life Years)	Armenia	Both	25-49 years	Ischemic heart disease	Rate	2019	1183.783827	1392.935709	983.4429333	Republic of Armenia	ARMENIA
DALYs (Disability-Adjusted Life Years)	Malaysia	Both	25-49 years	Ischemic heart disease	Rate	2019	1134.889707	1432.504221	875.5764036	Malaysia	MALAYSIA
DALYs (Disability-Adjusted Life Years)	Seychelles	Both	25-49 years	Ischemic heart disease	Rate	2019	1117.98056	1333.428741	932.1186936	Republic of Seychelles	SEYCHELLES
DALYs (Disability-Adjusted Life Years)	Tunisia	Both	25-49 years	Ischemic heart disease	Rate	2019	1110.22674	1514.002249	760.7572674	Republic of Tunisia	TUNISIA
DALYs (Disability-Adjusted Life Years)	Romania	Both	25-49 years	Ischemic heart disease	Rate	2019	1098.10795	1344.27993	893.2167667	Romania	ROMANIA
DALYs (Disability-Adjusted Life Years)	Kazakhstan	Both	25-49 years	Ischemic heart disease	Rate	2019	1097.194498	1487.606165	860.9728424	Republic of Kazakhstan	KAZAKHSTAN
DALYs (Disability-Adjusted Life Years)	Lithuania	Both	25-49 years	Ischemic heart disease	Rate	2019	1095.190029	1361.848514	861.189965	Republic of Lithuania	LITHUANIA
DALYs (Disability-Adjusted Life Years)	Mauritius	Both	25-49 years	Ischemic heart disease	Rate	2019	1092.804532	1357.599882	865.0705789	Republic of Mauritius	MAURITIUS
DALYs (Disability-Adjusted Life Years)	Kuwait	Both	25-49 years	Ischemic heart disease	Rate	2019	1080.213379	1294.38614	896.2964924	State of Kuwait	KUWAIT
DALYs (Disability-Adjusted Life Years)	North Macedonia	Both	25-49 years	Ischemic heart disease	Rate	2019	1065.122674	1371.440615	805.102103	The former Yugoslav Republic of Macedoni	MACEDONIA,THE FORMER YUGOSLAV REPUBLIC OF
DALYs (Disability-Adjusted Life Years)	Kyrgyzstan	Both	25-49 years	Ischemic heart disease	Rate	2019	1056.426224	1245.414698	893.2819987	Kyrgyz<U+00A1><U+00A1>Republic	KYRGYZSTAN
DALYs (Disability-Adjusted Life Years)	Venezuela (Bolivarian Republic of)	Both	25-49 years	Ischemic heart disease	Rate	2019	1053.127288	1427.462486	764.5095295	Republic of Venezuela	VENEZUELA
DALYs (Disability-Adjusted Life Years)	United States Virgin Islands	Both	25-49 years	Ischemic heart disease	Rate	2019	1046.03478	1439.638079	760.108905	British Virgin Islands	VIRGIN ISLANDS,BRITISH
DALYs (Disability-Adjusted Life Years)	Guinea-Bissau	Both	25-49 years	Ischemic heart disease	Rate	2019	1032.350251	1410.92255	733.1856649	Republic of Guinea-Bissau	GUINEA-BISSAU
DALYs (Disability-Adjusted Life Years)	Brunei Darussalam	Both	25-49 years	Ischemic heart disease	Rate	2019	1022.522041	1211.847077	854.2461294	Brunei Darussalam	BRUNEI
DALYs (Disability-Adjusted Life Years)	Madagascar	Both	25-49 years	Ischemic heart disease	Rate	2019	1019.593697	1447.5719	669.7508368	Republic of Madagascar	MADAGASCAR
DALYs (Disability-Adjusted Life Years)	Suriname	Both	25-49 years	Ischemic heart disease	Rate	2019	1018.656272	1267.097367	812.0323686	Republic of Suriname	SURINAME
DALYs (Disability-Adjusted Life Years)	Bangladesh	Both	25-49 years	Ischemic heart disease	Rate	2019	1010.296984	1313.997927	770.0464492	People	BANGLADESH
DALYs (Disability-Adjusted Life Years)	Bhutan	Both	25-49 years	Ischemic heart disease	Rate	2019	994.7229622	1406.199746	640.2016974	Kingdom of Bhutan	BHUTAN
DALYs (Disability-Adjusted Life Years)	Somalia	Both	25-49 years	Ischemic heart disease	Rate	2019	991.9602303	1444.453475	657.6915781	Somalia Republic	SOMALIA
DALYs (Disability-Adjusted Life Years)	Nepal	Both	25-49 years	Ischemic heart disease	Rate	2019	986.1301251	1326.912437	680.1186649	Kingdom of Nepal	NEPAL
DALYs (Disability-Adjusted Life Years)	Greece	Both	25-49 years	Ischemic heart disease	Rate	2019	964.4958278	1028.286377	907.5687262	Hellenic Republic	GREECE
DALYs (Disability-Adjusted Life Years)	Trinidad and Tobago	Both	25-49 years	Ischemic heart disease	Rate	2019	947.6231549	1273.081389	679.6732166	Republic of Trinidad and Tobago	TRINIDAD AND TOBAGO
DALYs (Disability-Adjusted Life Years)	Bahamas	Both	25-49 years	Ischemic heart disease	Rate	2019	942.4248838	1217.635478	734.4345219	Commonwealth of the Bahamas	BAHAMAS
DALYs (Disability-Adjusted Life Years)	Timor-Leste	Both	25-49 years	Ischemic heart disease	Rate	2019	940.8921145	1440.487227	235.0214867	East Timor	EAST TIMOR
DALYs (Disability-Adjusted Life Years)	Palestine	Both	25-49 years	Ischemic heart disease	Rate	2019	931.3465442	1095.793424	786.849833	NA	NA
DALYs (Disability-Adjusted Life Years)	Iran (Islamic Republic of)	Both	25-49 years	Ischemic heart disease	Rate	2019	928.1832703	1073.864949	874.8624476	Islamic Republic of Iran	IRAN
DALYs (Disability-Adjusted Life Years)	Lesotho	Both	25-49 years	Ischemic heart disease	Rate	2019	919.7045817	1362.430902	598.1808292	Kingdom of Lesotho	LESOTHO
DALYs (Disability-Adjusted Life Years)	Latvia	Both	25-49 years	Ischemic heart disease	Rate	2019	906.1370995	1228.102878	681.5018242	Republic of Latvia	LATVIA
DALYs (Disability-Adjusted Life Years)	Hungary	Both	25-49 years	Ischemic heart disease	Rate	2019	897.9962445	1102.617259	721.3751667	Republic of Hungary	HUNGARY
DALYs (Disability-Adjusted Life Years)	Albania	Both	25-49 years	Ischemic heart disease	Rate	2019	887.8220219	1197.629394	653.0177697	Albania	ALBANIA
DALYs (Disability-Adjusted Life Years)	Congo	Both	25-49 years	Ischemic heart disease	Rate	2019	856.8570385	1290.247329	542.6543689	Republic of Congo	CONGO
DALYs (Disability-Adjusted Life Years)	Eritrea	Both	25-49 years	Ischemic heart disease	Rate	2019	856.7701177	1298.686709	552.9861734	State of Eritrea	ERITREA
DALYs (Disability-Adjusted Life Years)	Botswana	Both	25-49 years	Ischemic heart disease	Rate	2019	850.8833436	1380.223485	503.0936511	Republic of Botswana	BOTSWANA
DALYs (Disability-Adjusted Life Years)	Saint Vincent and the Grenadines	Both	25-49 years	Ischemic heart disease	Rate	2019	846.5892344	1011.811961	708.5092477	Saint Vincent and the Grenadines	SAINT VINCENT AND THE GRENADINES
DALYs (Disability-Adjusted Life Years)	Eswatini	Both	25-49 years	Ischemic heart disease	Rate	2019	841.762254	1304.240918	489.401248	Kingdom of Swaziland	SWAZILAND
DALYs (Disability-Adjusted Life Years)	Myanmar	Both	25-49 years	Ischemic heart disease	Rate	2019	819.3084149	1062.754942	604.77387	Union of Myanmar	MYANMAR
DALYs (Disability-Adjusted Life Years)	Sri Lanka	Both	25-49 years	Ischemic heart disease	Rate	2019	817.171441	1108.327751	587.6276009	Democratic Socialist Republic of Sri Lan	SRILANKA
DALYs (Disability-Adjusted Life Years)	Montenegro	Both	25-49 years	Ischemic heart disease	Rate	2019	790.0106568	995.9197252	607.4622003	Reoublic of Montenegro	MONTENEGRO
DALYs (Disability-Adjusted Life Years)	Cambodia	Both	25-49 years	Ischemic heart disease	Rate	2019	786.586426	1070.559821	585.4600904	Kingdom of Cambodia	CAMBODIA
DALYs (Disability-Adjusted Life Years)	Oman	Both	25-49 years	Ischemic heart disease	Rate	2019	778.3609259	1009.889421	605.3167836	Sultanate of Oman	OMAN
DALYs (Disability-Adjusted Life Years)	Togo	Both	25-49 years	Ischemic heart disease	Rate	2019	777.9042381	1113.029384	505.7970704	Republic of Togo	TOGO
DALYs (Disability-Adjusted Life Years)	Bosnia and Herzegovina	Both	25-49 years	Ischemic heart disease	Rate	2019	774.1215422	999.8346606	586.6847567	Bosnia and Herzegovina	BOSNIA AND HERZEGOVINA
DALYs (Disability-Adjusted Life Years)	Jordan	Both	25-49 years	Ischemic heart disease	Rate	2019	771.9704038	948.0919484	619.7945313	Hashemite Kingdom of Jordan	JORDAN
DALYs (Disability-Adjusted Life Years)	Bahrain	Both	25-49 years	Ischemic heart disease	Rate	2019	756.954974	946.6498062	595.572464	State of Bahrain	BAHRAIN
DALYs (Disability-Adjusted Life Years)	China	Both	25-49 years	Ischemic heart disease	Rate	2019	748.2745245	888.8360066	627.3498695	Peoples Republic of China	CHINA
DALYs (Disability-Adjusted Life Years)	Burundi	Both	25-49 years	Ischemic heart disease	Rate	2019	736.5002598	1035.474831	509.7342651	Republic of Burundi	BURUNDI
DALYs (Disability-Adjusted Life Years)	Serbia	Both	25-49 years	Ischemic heart disease	Rate	2019	734.0874209	957.0761842	550.1067407	Republic of Serbia	SERBIA
DALYs (Disability-Adjusted Life Years)	El Salvador	Both	25-49 years	Ischemic heart disease	Rate	2019	733.967078	994.947871	538.0999711	Republic of El Salvador	EL SALVADOR
DALYs (Disability-Adjusted Life Years)	Mexico	Both	25-49 years	Ischemic heart disease	Rate	2019	727.9865498	863.2963464	615.7723332	United States of Mexico	MEXICO
DALYs (Disability-Adjusted Life Years)	Brazil	Both	25-49 years	Ischemic heart disease	Rate	2019	725.005174	762.2097683	691.1068425	Federative Republic of Brazil	BRAZIL
DALYs (Disability-Adjusted Life Years)	Slovakia	Both	25-49 years	Ischemic heart disease	Rate	2019	711.7967588	942.0361016	518.762115	Slovakia Republic	SLOVAKIA
DALYs (Disability-Adjusted Life Years)	Guatemala	Both	25-49 years	Ischemic heart disease	Rate	2019	698.2882331	883.0529427	542.582331	Republic of Guatemala	GUATEMALA
DALYs (Disability-Adjusted Life Years)	Djibouti	Both	25-49 years	Ischemic heart disease	Rate	2019	696.8970382	1112.388368	388.2663463	Republic of Djibouti	DJIBOUTI
DALYs (Disability-Adjusted Life Years)	Sierra Leone	Both	25-49 years	Ischemic heart disease	Rate	2019	691.2442636	1013.511801	453.8147195	Republic of Sierra Leone	SIERRA LEONE
DALYs (Disability-Adjusted Life Years)	Comoros	Both	25-49 years	Ischemic heart disease	Rate	2019	676.8412627	972.7312182	403.5445852	Comoros	COMOROS
DALYs (Disability-Adjusted Life Years)	Burkina Faso	Both	25-49 years	Ischemic heart disease	Rate	2019	676.0475436	919.3124838	476.5367679	Burkina Faso	BURKINA FASO
DALYs (Disability-Adjusted Life Years)	Zimbabwe	Both	25-49 years	Ischemic heart disease	Rate	2019	672.2604201	982.1446295	460.6774185	Republic of Zimbabwe	ZIMBABWE
DALYs (Disability-Adjusted Life Years)	Gambia	Both	25-49 years	Ischemic heart disease	Rate	2019	671.5258781	988.96469	455.3769166	Republic of the Gambia	GAMBIA
DALYs (Disability-Adjusted Life Years)	Turkey	Both	25-49 years	Ischemic heart disease	Rate	2019	663.0941741	819.0924985	529.7967244	Republic of Turkey	TURKEY
DALYs (Disability-Adjusted Life Years)	Zambia	Both	25-49 years	Ischemic heart disease	Rate	2019	657.9746089	955.1064648	454.3140151	Republic of Zambia	ZAMBIA
DALYs (Disability-Adjusted Life Years)	Côte d'Ivoire	Both	25-49 years	Ischemic heart disease	Rate	2019	657.0090112	923.4450147	438.9081098	Republic of Cote d<U+00A1><U+00AF>Ivoire	COTE D<U+00A1><U+00AF>IVOIRE
DALYs (Disability-Adjusted Life Years)	Thailand	Both	25-49 years	Ischemic heart disease	Rate	2019	656.8009749	892.1377433	476.3936978	Kingdom of Thailand	THAILAND
DALYs (Disability-Adjusted Life Years)	Sao Tome and Principe	Both	25-49 years	Ischemic heart disease	Rate	2019	651.8291804	913.6678738	440.2887271	Democratic Republic of Sao Tome and Prin	SAO TOME AND PRINCIPE
DALYs (Disability-Adjusted Life Years)	Maldives	Both	25-49 years	Ischemic heart disease	Rate	2019	649.3518842	782.6196349	523.2010177	Republic of Maldives	MALDIVES
DALYs (Disability-Adjusted Life Years)	Ghana	Both	25-49 years	Ischemic heart disease	Rate	2019	649.1155394	870.2111016	463.5091224	Republic of Ghana	GHANA
DALYs (Disability-Adjusted Life Years)	Guinea	Both	25-49 years	Ischemic heart disease	Rate	2019	645.5230515	885.0793515	474.3951107	Republic of Guinea	GUINEA
DALYs (Disability-Adjusted Life Years)	Cuba	Both	25-49 years	Ischemic heart disease	Rate	2019	643.7148989	801.2296131	517.1331471	Republic of Cuba	CUBA
DALYs (Disability-Adjusted Life Years)	United States of America	Both	25-49 years	Ischemic heart disease	Rate	2019	643.059106	689.1717724	617.6150283	United States Of America	UNITED STATES
DALYs (Disability-Adjusted Life Years)	Liberia	Both	25-49 years	Ischemic heart disease	Rate	2019	641.270529	924.292924	410.74858	Republic of Liberia	LIBERIA
DALYs (Disability-Adjusted Life Years)	Democratic Republic of the Congo	Both	25-49 years	Ischemic heart disease	Rate	2019	640.058513	909.4906622	442.182258	Democratic Republic of Congo	CONGO,THE DEMOCRATIC REPUBLIC OF THE
DALYs (Disability-Adjusted Life Years)	Angola	Both	25-49 years	Ischemic heart disease	Rate	2019	638.4219351	890.9614053	435.9705362	Angola	ANGOLA
DALYs (Disability-Adjusted Life Years)	Malawi	Both	25-49 years	Ischemic heart disease	Rate	2019	632.2576107	868.3234459	443.2414839	Republic of Malawi	MALAWI
DALYs (Disability-Adjusted Life Years)	Ecuador	Both	25-49 years	Ischemic heart disease	Rate	2019	630.1730672	832.4067852	482.7140031	Republic of Ecuador	ECUADOR
DALYs (Disability-Adjusted Life Years)	Gabon	Both	25-49 years	Ischemic heart disease	Rate	2019	626.6172052	947.8587784	428.8595178	Gabonese Republic	GABON
DALYs (Disability-Adjusted Life Years)	Mozambique	Both	25-49 years	Ischemic heart disease	Rate	2019	624.1511217	885.4832149	411.1106974	Republic of Mozambique	MOZAMBIQUE
DALYs (Disability-Adjusted Life Years)	Paraguay	Both	25-49 years	Ischemic heart disease	Rate	2019	619.6078678	819.8110515	461.1744723	Republic of Paraguay	PARAGUAY
DALYs (Disability-Adjusted Life Years)	Croatia	Both	25-49 years	Ischemic heart disease	Rate	2019	609.5382279	782.0499943	470.1507092	Republic of Croatia	CROATIA
DALYs (Disability-Adjusted Life Years)	Grenada	Both	25-49 years	Ischemic heart disease	Rate	2019	589.4330861	701.0337041	496.7350561	Grenada	GRENADA
DALYs (Disability-Adjusted Life Years)	Belize	Both	25-49 years	Ischemic heart disease	Rate	2019	589.3322527	704.8663839	494.5266927	Belize	BELIZE
DALYs (Disability-Adjusted Life Years)	Chad	Both	25-49 years	Ischemic heart disease	Rate	2019	584.9285832	795.9509166	409.6682653	Republic of Chad	CHAD
DALYs (Disability-Adjusted Life Years)	Honduras	Both	25-49 years	Ischemic heart disease	Rate	2019	583.7337762	854.2320127	361.043651	Republic of Honduras	HONDURAS
DALYs (Disability-Adjusted Life Years)	Namibia	Both	25-49 years	Ischemic heart disease	Rate	2019	565.4306739	854.9052529	352.7281461	Republic of Namibia	NAMIBIA
DALYs (Disability-Adjusted Life Years)	Cyprus	Both	25-49 years	Ischemic heart disease	Rate	2019	565.0203879	651.0380106	487.9696478	Republic of Cyprus	CYPRUS
DALYs (Disability-Adjusted Life Years)	Cameroon	Both	25-49 years	Ischemic heart disease	Rate	2019	561.2459103	862.5503494	366.1270733	Republic of Cameroon	CAMEROON
DALYs (Disability-Adjusted Life Years)	Poland	Both	25-49 years	Ischemic heart disease	Rate	2019	547.7689913	667.7622208	436.1594996	Republic of Poland	POLAND
DALYs (Disability-Adjusted Life Years)	Benin	Both	25-49 years	Ischemic heart disease	Rate	2019	547.6613401	788.2297072	365.305867	Republic of Benin	BENIN
DALYs (Disability-Adjusted Life Years)	Greenland	Both	25-49 years	Ischemic heart disease	Rate	2019	531.8570788	715.5714814	398.0110639	Greenland	GREENLAND
DALYs (Disability-Adjusted Life Years)	Viet Nam	Both	25-49 years	Ischemic heart disease	Rate	2019	528.099058	733.3620616	376.3805974	Socialist Republic of Viet Nam	VIET NAM
DALYs (Disability-Adjusted Life Years)	Senegal	Both	25-49 years	Ischemic heart disease	Rate	2019	526.1488764	727.4400068	357.9712786	Republic of Senegal	SENEGAL
DALYs (Disability-Adjusted Life Years)	South Africa	Both	25-49 years	Ischemic heart disease	Rate	2019	513.4203481	591.8695125	443.2698761	Republic of South Africa	SOUTH AFRICA
DALYs (Disability-Adjusted Life Years)	Niger	Both	25-49 years	Ischemic heart disease	Rate	2019	506.1775405	751.534429	327.162547	Republic of Niger	NIGER
DALYs (Disability-Adjusted Life Years)	Saint Kitts and Nevis	Both	25-49 years	Ischemic heart disease	Rate	2019	503.1315551	774.1282208	174.3186824	Federation of Saint Kitts and Nevis	SAINT KITTS AND NEVIS
DALYs (Disability-Adjusted Life Years)	Czechia	Both	25-49 years	Ischemic heart disease	Rate	2019	493.7124556	608.5190822	395.5440158	Czech Republic	CZECH REPUBLIC
DALYs (Disability-Adjusted Life Years)	Estonia	Both	25-49 years	Ischemic heart disease	Rate	2019	485.8823395	664.8951397	359.2663085	Estonia	ESTONIA
DALYs (Disability-Adjusted Life Years)	Puerto Rico	Both	25-49 years	Ischemic heart disease	Rate	2019	483.0402816	624.9717862	359.9907273	Puerto Rico	PUERTO RICO
DALYs (Disability-Adjusted Life Years)	Argentina	Both	25-49 years	Ischemic heart disease	Rate	2019	482.6854746	521.9145562	439.928595	Argentina	ARGENTINA
DALYs (Disability-Adjusted Life Years)	South Sudan	Both	25-49 years	Ischemic heart disease	Rate	2019	482.2514354	742.2925592	287.8982493	NA	NA
DALYs (Disability-Adjusted Life Years)	Cabo Verde	Both	25-49 years	Ischemic heart disease	Rate	2019	473.3316356	646.2323776	344.5070041	Republic of Cape Verde	CAPE VERDE
DALYs (Disability-Adjusted Life Years)	Mali	Both	25-49 years	Ischemic heart disease	Rate	2019	467.1887209	661.2048197	321.8522678	Republic of Mali	MALI
DALYs (Disability-Adjusted Life Years)	Uganda	Both	25-49 years	Ischemic heart disease	Rate	2019	466.5146509	670.2053583	309.0512695	Republic of Uganda	UGANDA
DALYs (Disability-Adjusted Life Years)	Nicaragua	Both	25-49 years	Ischemic heart disease	Rate	2019	464.2788871	587.9493564	360.7990737	Republic of Nicaragua	NICARAGUA
DALYs (Disability-Adjusted Life Years)	Nigeria	Both	25-49 years	Ischemic heart disease	Rate	2019	461.9825072	663.5106972	315.3624157	Federal Republic of Nigeria	NIGERIA
DALYs (Disability-Adjusted Life Years)	Bolivia (Plurinational State of)	Both	25-49 years	Ischemic heart disease	Rate	2019	458.9537306	691.248975	283.0546252	Republic of Bolivia	BOLIVIA
DALYs (Disability-Adjusted Life Years)	United Republic of Tanzania	Both	25-49 years	Ischemic heart disease	Rate	2019	456.4771225	691.4983808	289.7136318	United Republic of Tanzania	TANZANIA
DALYs (Disability-Adjusted Life Years)	Kenya	Both	25-49 years	Ischemic heart disease	Rate	2019	451.62162	592.1974657	337.8044893	Republic of Kenya	KENYA
DALYs (Disability-Adjusted Life Years)	Dominica	Both	25-49 years	Ischemic heart disease	Rate	2019	449.6088812	577.3155451	339.1418584	Commonwealth of Dominica	DOMINICA
DALYs (Disability-Adjusted Life Years)	Bermuda	Both	25-49 years	Ischemic heart disease	Rate	2019	441.3322156	541.2992535	352.3830688	Bermuda	BERMUDA
DALYs (Disability-Adjusted Life Years)	Ethiopia	Both	25-49 years	Ischemic heart disease	Rate	2019	437.9633353	587.7550146	314.0033865	Federal Democratic Republic of Ethiopia	ETHIOPIA
DALYs (Disability-Adjusted Life Years)	Costa Rica	Both	25-49 years	Ischemic heart disease	Rate	2019	434.9707602	556.92368	335.2084384	Republic of Costa Rica	COSTA RICA
DALYs (Disability-Adjusted Life Years)	Jamaica	Both	25-49 years	Ischemic heart disease	Rate	2019	434.262023	564.8708306	326.6672772	Jamaica	JAMAICA
DALYs (Disability-Adjusted Life Years)	Saint Lucia	Both	25-49 years	Ischemic heart disease	Rate	2019	433.8982626	524.6542431	352.0198636	Saint Lucia	SAINT LUCIA
DALYs (Disability-Adjusted Life Years)	Monaco	Both	25-49 years	Ischemic heart disease	Rate	2019	431.9751767	602.5939016	296.1224365	Principality of Monaco	MONACO
DALYs (Disability-Adjusted Life Years)	Colombia	Both	25-49 years	Ischemic heart disease	Rate	2019	430.8543446	567.513696	324.9827593	Republic of Colombia	COLOMBIA
DALYs (Disability-Adjusted Life Years)	Malta	Both	25-49 years	Ischemic heart disease	Rate	2019	427.5800595	481.5557208	378.0357165	Republic of Malta	MALTA
DALYs (Disability-Adjusted Life Years)	New Zealand	Both	25-49 years	Ischemic heart disease	Rate	2019	423.0370873	467.8145226	389.3636762	New Zealand	NEW ZEALAND
DALYs (Disability-Adjusted Life Years)	Barbados	Both	25-49 years	Ischemic heart disease	Rate	2019	420.084318	530.1920248	335.2782677	Barbados	BARBADOS
DALYs (Disability-Adjusted Life Years)	United Kingdom	Both	25-49 years	Ischemic heart disease	Rate	2019	414.9838304	447.4397105	398.7190519	United Kingdom of Great Britain and Nort	UNITED KINGDOM
DALYs (Disability-Adjusted Life Years)	Mauritania	Both	25-49 years	Ischemic heart disease	Rate	2019	408.4654808	600.9375636	252.941181	Islamic Republic of Mauritania	MAURITANIA
DALYs (Disability-Adjusted Life Years)	Qatar	Both	25-49 years	Ischemic heart disease	Rate	2019	406.0294275	548.8747095	297.0755208	State of Qatar	QATAR
DALYs (Disability-Adjusted Life Years)	Taiwan (Province of China)	Both	25-49 years	Ischemic heart disease	Rate	2019	402.322649	520.8149921	315.6932655	NA	NA
DALYs (Disability-Adjusted Life Years)	Rwanda	Both	25-49 years	Ischemic heart disease	Rate	2019	385.1425403	594.1680956	242.3182362	Republic of Rwanda	RWANDA
DALYs (Disability-Adjusted Life Years)	Antigua and Barbuda	Both	25-49 years	Ischemic heart disease	Rate	2019	382.7312146	459.3346257	309.0064546	Antigua and Barbuda	ANTIGUA AND BARBUDA
DALYs (Disability-Adjusted Life Years)	Uruguay	Both	25-49 years	Ischemic heart disease	Rate	2019	372.3649675	409.0650923	338.2885873	Oriental Republic of Uruguay	URUGUAY
DALYs (Disability-Adjusted Life Years)	Equatorial Guinea	Both	25-49 years	Ischemic heart disease	Rate	2019	353.737319	588.3128367	202.862327	Republic of Equatorial Guinea	EQUATORIAL GUINEA
DALYs (Disability-Adjusted Life Years)	Panama	Both	25-49 years	Ischemic heart disease	Rate	2019	352.5272121	470.320889	258.6900545	Republic of Panama	PANAMA
DALYs (Disability-Adjusted Life Years)	Peru	Both	25-49 years	Ischemic heart disease	Rate	2019	350.0345116	491.9834575	241.9594262	Republic of Peru	PERU
DALYs (Disability-Adjusted Life Years)	Portugal	Both	25-49 years	Ischemic heart disease	Rate	2019	348.6860657	380.7417093	319.2939953	Portuguess Republic	PORTUGAL
DALYs (Disability-Adjusted Life Years)	Spain	Both	25-49 years	Ischemic heart disease	Rate	2019	345.4889283	373.5662931	319.2197841	Kingdom of Spain	SPAIN
DALYs (Disability-Adjusted Life Years)	Canada	Both	25-49 years	Ischemic heart disease	Rate	2019	345.3634351	368.2989174	320.7397621	Canada	CANADA
DALYs (Disability-Adjusted Life Years)	Germany	Both	25-49 years	Ischemic heart disease	Rate	2019	339.9422262	364.6126972	315.5852216	Federal Republic of Germany	GERMANY
DALYs (Disability-Adjusted Life Years)	Singapore	Both	25-49 years	Ischemic heart disease	Rate	2019	329.2874152	372.1663412	295.7690103	Republic of Singapore	SINGAPORE
DALYs (Disability-Adjusted Life Years)	Australia	Both	25-49 years	Ischemic heart disease	Rate	2019	325.9340293	348.9365117	302.1975723	Commonwealth of Australia	AUSTRALIA
DALYs (Disability-Adjusted Life Years)	Iceland	Both	25-49 years	Ischemic heart disease	Rate	2019	320.8030272	360.4797101	286.1514122	Republic of Iceland	ICELAND
DALYs (Disability-Adjusted Life Years)	Ireland	Both	25-49 years	Ischemic heart disease	Rate	2019	319.2902627	350.8765328	285.5356938	Ireland	IRELAND
DALYs (Disability-Adjusted Life Years)	Chile	Both	25-49 years	Ischemic heart disease	Rate	2019	315.9297598	341.0126252	291.1635535	Republic of Chile	CHILE
DALYs (Disability-Adjusted Life Years)	Austria	Both	25-49 years	Ischemic heart disease	Rate	2019	311.6460021	336.1527176	287.3220608	Republic of Austria	AUSTRIA
DALYs (Disability-Adjusted Life Years)	Italy	Both	25-49 years	Ischemic heart disease	Rate	2019	311.1281637	326.7128668	297.2400749	Italian Republic	ITALY
DALYs (Disability-Adjusted Life Years)	Andorra	Both	25-49 years	Ischemic heart disease	Rate	2019	301.9520816	416.5121532	209.9777393	Andorra	ANDORRA
DALYs (Disability-Adjusted Life Years)	Finland	Both	25-49 years	Ischemic heart disease	Rate	2019	295.7656678	351.7091662	259.8672937	Republic of Finland	FINLAND
DALYs (Disability-Adjusted Life Years)	Japan	Both	25-49 years	Ischemic heart disease	Rate	2019	288.2810474	299.7630599	276.9791968	Japan	JAPAN
DALYs (Disability-Adjusted Life Years)	Slovenia	Both	25-49 years	Ischemic heart disease	Rate	2019	282.3802719	368.2663406	212.5384234	Republic of Slovenia	SLOVENIA
DALYs (Disability-Adjusted Life Years)	Belgium	Both	25-49 years	Ischemic heart disease	Rate	2019	275.2556227	296.5788181	253.3633364	Kingdom of Belgium	BELGIUM
DALYs (Disability-Adjusted Life Years)	France	Both	25-49 years	Ischemic heart disease	Rate	2019	270.1653719	293.215937	247.117228	France Republic	FRANCE
DALYs (Disability-Adjusted Life Years)	San Marino	Both	25-49 years	Ischemic heart disease	Rate	2019	270.0127072	431.1296055	160.392434	Republic of San Marino	SAN MARINO
DALYs (Disability-Adjusted Life Years)	Netherlands	Both	25-49 years	Ischemic heart disease	Rate	2019	252.020076	273.3300794	229.5081993	Kingdom of the Netherlands	NETHERLANDS
DALYs (Disability-Adjusted Life Years)	Luxembourg	Both	25-49 years	Ischemic heart disease	Rate	2019	248.2219092	282.4133986	214.868429	Grand Duchy of Luxembourg	LUXEMBOURG
DALYs (Disability-Adjusted Life Years)	Norway	Both	25-49 years	Ischemic heart disease	Rate	2019	226.3333759	248.891795	209.1867277	Kingdom of Norway	NORWAY
DALYs (Disability-Adjusted Life Years)	Sweden	Both	25-49 years	Ischemic heart disease	Rate	2019	211.7999336	235.1952842	190.1282213	Kingdom of Sweden	SWEDEN
DALYs (Disability-Adjusted Life Years)	Switzerland	Both	25-49 years	Ischemic heart disease	Rate	2019	203.7351416	223.2117076	184.934819	Switzerland	SWITZERLAND
DALYs (Disability-Adjusted Life Years)	Denmark	Both	25-49 years	Ischemic heart disease	Rate	2019	201.6710625	229.0438916	179.2358594	Kingdom of Denmark	DENMARK
DALYs (Disability-Adjusted Life Years)	Republic of Korea	Both	25-49 years	Ischemic heart disease	Rate	2019	200.840664	246.0271785	169.7508194	Republic of Korea	KOREA, REPUBLIC OF
DALYs (Disability-Adjusted Life Years)	Israel	Both	25-49 years	Ischemic heart disease	Rate	2019	193.0492612	209.1022058	177.6512805	State of Israel	ISRAEL
