# Supplementary material for: Global burden, trends, and inequalities of ischemic heart disease among young adults from 1990 to 2019: a population-based study
Source: Front Cardiovasc Med. 2023 Nov 24;10:1274663. doi: 10.3389/fcvm.2023.1274663 (PMC10704897; doi:10.3389/fcvm.2023.1274663)
Supplement: Supplementary file 3 [file Datasheet3.csv]

measure	location	sex	age	cause	metric	year	val	upper	lower	location2	location3
Deaths	Solomon Islands	Both	25-49 years	Ischemic heart disease	Rate	2019	168.9900415	218.9858329	127.3008645	Solomon Islands	SOLOMON ISLANDS
Deaths	Nauru	Both	25-49 years	Ischemic heart disease	Rate	2019	123.4666214	160.897027	92.93787955	Republic of Nauru	NAURU
Deaths	Kiribati	Both	25-49 years	Ischemic heart disease	Rate	2019	98.97645187	127.729212	74.57901108	Republic of Kiribati	KIRIBATI
Deaths	Micronesia (Federated States of)	Both	25-49 years	Ischemic heart disease	Rate	2019	95.67782989	146.217161	27.54479138	Federated States of Micronesia	MICRONESIA,FEDERATED STATES OF
Deaths	Palau	Both	25-49 years	Ischemic heart disease	Rate	2019	94.80836111	127.2940556	67.435652	Republic of Palau	PALAU
Deaths	Marshall Islands	Both	25-49 years	Ischemic heart disease	Rate	2019	94.7155613	134.8300365	64.43190071	Republic of the Marshall Islands	MARSHALL ISLANDS
Deaths	Vanuatu	Both	25-49 years	Ischemic heart disease	Rate	2019	89.85426166	127.0937979	57.82223314	Republic of Vanuatu	VANUATU
Deaths	Tuvalu	Both	25-49 years	Ischemic heart disease	Rate	2019	79.74265997	112.0019533	54.30302374	Tuvalu	TUVALU
Deaths	Afghanistan	Both	25-49 years	Ischemic heart disease	Rate	2019	73.96338654	105.6275593	52.19764529	Afghanistan	AFGHANISTAN
Deaths	Fiji	Both	25-49 years	Ischemic heart disease	Rate	2019	65.90713887	84.68056413	50.62457731	Republic of Fiji Islands	FIJI
Deaths	Syrian Arab Republic	Both	25-49 years	Ischemic heart disease	Rate	2019	61.82792862	85.01494827	45.95935103	Syrian Arab Republic	SYRIAN ARAB REPUBLIC
Deaths	Niue	Both	25-49 years	Ischemic heart disease	Rate	2019	56.4234891	85.35021178	34.71774176	Niue	NIUE
Deaths	Ukraine	Both	25-49 years	Ischemic heart disease	Rate	2019	56.3268868	69.47129348	45.06116314	Ukraine	UKRAINE
Deaths	Samoa	Both	25-49 years	Ischemic heart disease	Rate	2019	54.86297626	76.84027174	34.46262493	Independent State of Samoa	SAMOA
Deaths	Pakistan	Both	25-49 years	Ischemic heart disease	Rate	2019	51.48490302	64.13647895	40.97405056	Islamic Republic of Pakistan	PAKISTAN
Deaths	Tokelau	Both	25-49 years	Ischemic heart disease	Rate	2019	51.24423796	74.49659084	30.13963705	Tokelau	TOKELAU
Deaths	Uzbekistan	Both	25-49 years	Ischemic heart disease	Rate	2019	48.53267442	57.49527418	40.32512687	Republic of Uzbekistan	UZBEKISTAN
Deaths	Northern Mariana Islands	Both	25-49 years	Ischemic heart disease	Rate	2019	48.28249615	66.60098402	34.96086952	Commonwealth of the Northern Mariana Isl	NORTHERN MARIANA ISLANDS
Deaths	Guam	Both	25-49 years	Ischemic heart disease	Rate	2019	48.19274472	57.83446061	39.62374293	NA	NA
Deaths	Egypt	Both	25-49 years	Ischemic heart disease	Rate	2019	46.79372457	63.56794903	33.34192658	Arab Republic of Egypt	EGYPT
Deaths	Mongolia	Both	25-49 years	Ischemic heart disease	Rate	2019	46.16598306	61.39187442	34.54199796	Mongolia	MONGOLIA
Deaths	Papua New Guinea	Both	25-49 years	Ischemic heart disease	Rate	2019	45.21390625	65.88341693	31.40401661	Independent State of Papua New Guinea	PAPUA NEW GUINEA
Deaths	Yemen	Both	25-49 years	Ischemic heart disease	Rate	2019	44.5748637	64.76722057	30.09266581	Republic of Yemen	YEMEN
Deaths	Turkmenistan	Both	25-49 years	Ischemic heart disease	Rate	2019	44.32988606	56.72570485	34.6102703	Turkmenistan	TURKMENISTAN
Deaths	American Samoa	Both	25-49 years	Ischemic heart disease	Rate	2019	44.20163549	58.57511909	32.37715211	American Samoa	AMERICAN SAMOA
Deaths	Sudan	Both	25-49 years	Ischemic heart disease	Rate	2019	39.65851716	59.38182459	23.70426617	Republic of the Sudan	SUDAN
Deaths	Bulgaria	Both	25-49 years	Ischemic heart disease	Rate	2019	38.05722871	48.84894232	29.16954789	Republic of Bulgaria	BULGARIA
Deaths	Belarus	Both	25-49 years	Ischemic heart disease	Rate	2019	37.54484017	49.49287618	28.04216655	Repubic of Belarus	BELARUS
Deaths	Philippines	Both	25-49 years	Ischemic heart disease	Rate	2019	36.45969255	44.88742011	27.55384303	Republic of Philippines	PHILIPPINES
Deaths	Georgia	Both	25-49 years	Ischemic heart disease	Rate	2019	36.25090763	42.98998822	30.36448218	Georgia	GEORGIA
Deaths	Dominican Republic	Both	25-49 years	Ischemic heart disease	Rate	2019	35.86454069	48.53913256	24.96719659	Dominican Republic	DOMINICAN REPUBLIC
Deaths	Russian Federation	Both	25-49 years	Ischemic heart disease	Rate	2019	35.70604887	45.04289531	29.02059191	Russian Federation	RUSSIAN FEDERATION
Deaths	India	Both	25-49 years	Ischemic heart disease	Rate	2019	35.64510371	41.3846083	30.21679024	Republic of Indonesia	INDIA
Deaths	Saudi Arabia	Both	25-49 years	Ischemic heart disease	Rate	2019	35.31068231	47.87443958	25.36619322	Kingdom of Saudi Arabia	SAUDI ARABIA
Deaths	Lebanon	Both	25-49 years	Ischemic heart disease	Rate	2019	35.01331996	45.20230582	24.39433059	Lebanese Republic	LEBANON
Deaths	Libya	Both	25-49 years	Ischemic heart disease	Rate	2019	34.28057778	50.52829664	25.97355503	Great Socialist People	LIBYA
Deaths	Morocco	Both	25-49 years	Ischemic heart disease	Rate	2019	33.58928065	51.98987177	23.24045665	Kingdom of Morocco	MOROCCO
Deaths	Cook Islands	Both	25-49 years	Ischemic heart disease	Rate	2019	33.38935148	45.50214455	21.30527569	Cook Islands	COOK ISLANDS
Deaths	Azerbaijan	Both	25-49 years	Ischemic heart disease	Rate	2019	32.81708752	41.51863731	24.5984137	Republic of Azerbaijan	AZERBAIJAN
Deaths	Guyana	Both	25-49 years	Ischemic heart disease	Rate	2019	32.63869025	42.8410109	23.98563484	Guyana	GUYANA
Deaths	Tonga	Both	25-49 years	Ischemic heart disease	Rate	2019	30.94173559	42.94323434	22.04446353	Kingdom of Tonga	TONGA
Deaths	Indonesia	Both	25-49 years	Ischemic heart disease	Rate	2019	30.72095305	38.78969923	24.8431051	Republic of Indonesia	INDONESIA
Deaths	Tajikistan	Both	25-49 years	Ischemic heart disease	Rate	2019	28.98773236	37.1437715	22.98178741	Republic of Tajikistan	TAJIKISTAN
Deaths	United Arab Emirates	Both	25-49 years	Ischemic heart disease	Rate	2019	27.94761477	41.47955686	18.575865	United Arab Emirates	UNITED ARAB EMIRATES
Deaths	Iraq	Both	25-49 years	Ischemic heart disease	Rate	2019	27.2782178	37.92961458	19.51306128	Republic of Iraq	IRAQ
Deaths	Haiti	Both	25-49 years	Ischemic heart disease	Rate	2019	26.89544828	40.408676	16.65948536	Republic of Haiti	HAITI
Deaths	Central African Republic	Both	25-49 years	Ischemic heart disease	Rate	2019	26.80958047	39.31479272	17.56617616	Central African Republic	CENTRAL AFRICAN REPUBLIC
Deaths	Democratic People's Republic of Korea	Both	25-49 years	Ischemic heart disease	Rate	2019	26.72829037	39.887016	17.614991	Democratic People	KOREA,DEMOCRATIC PEOPLE'S REPUBLIC OF
Deaths	Algeria	Both	25-49 years	Ischemic heart disease	Rate	2019	26.39153315	35.85096475	19.427113	Democratic People	ALGERIA
Deaths	Lao People's Democratic Republic	Both	25-49 years	Ischemic heart disease	Rate	2019	25.95347879	35.02872914	17.56032611	Lao People	LAOS
Deaths	Republic of Moldova	Both	25-49 years	Ischemic heart disease	Rate	2019	25.4409506	29.633309	21.60676159	Republic of Moldova	MOLDOVA
Deaths	Armenia	Both	25-49 years	Ischemic heart disease	Rate	2019	25.2826183	29.93919356	20.92026069	Republic of Armenia	ARMENIA
Deaths	Lithuania	Both	25-49 years	Ischemic heart disease	Rate	2019	23.84219935	29.74577803	18.58707838	Republic of Lithuania	LITHUANIA
Deaths	Romania	Both	25-49 years	Ischemic heart disease	Rate	2019	23.67794903	29.17926686	19.12858522	Romania	ROMANIA
Deaths	Seychelles	Both	25-49 years	Ischemic heart disease	Rate	2019	23.67025205	28.43429305	19.61008182	Republic of Seychelles	SEYCHELLES
Deaths	Malaysia	Both	25-49 years	Ischemic heart disease	Rate	2019	23.56803752	29.92650299	17.97300734	Malaysia	MALAYSIA
Deaths	Kazakhstan	Both	25-49 years	Ischemic heart disease	Rate	2019	23.30222404	31.51927545	18.25582727	Republic of Kazakhstan	KAZAKHSTAN
Deaths	Tunisia	Both	25-49 years	Ischemic heart disease	Rate	2019	23.23766126	31.91273005	15.78263473	Republic of Tunisia	TUNISIA
Deaths	Mauritius	Both	25-49 years	Ischemic heart disease	Rate	2019	22.97185096	28.81249414	18.05993733	Republic of Mauritius	MAURITIUS
Deaths	United States Virgin Islands	Both	25-49 years	Ischemic heart disease	Rate	2019	22.94422607	31.48394197	16.52535699	British Virgin Islands	VIRGIN ISLANDS,BRITISH
Deaths	North Macedonia	Both	25-49 years	Ischemic heart disease	Rate	2019	22.80634053	29.65230901	17.08736648	The former Yugoslav Republic of Macedoni	MACEDONIA,THE FORMER YUGOSLAV REPUBLIC OF
Deaths	Venezuela (Bolivarian Republic of)	Both	25-49 years	Ischemic heart disease	Rate	2019	22.44037557	30.64861602	16.17399498	Republic of Venezuela	VENEZUELA
Deaths	Kyrgyzstan	Both	25-49 years	Ischemic heart disease	Rate	2019	22.28361621	26.41255801	18.82560258	Kyrgyz<U+00A1><U+00A1>Republic	KYRGYZSTAN
Deaths	Kuwait	Both	25-49 years	Ischemic heart disease	Rate	2019	22.2210435	26.67642906	18.26611492	State of Kuwait	KUWAIT
Deaths	Guinea-Bissau	Both	25-49 years	Ischemic heart disease	Rate	2019	21.66695236	29.6598887	15.28685029	Republic of Guinea-Bissau	GUINEA-BISSAU
Deaths	Suriname	Both	25-49 years	Ischemic heart disease	Rate	2019	21.61198812	27.12653792	17.02430921	Republic of Suriname	SURINAME
Deaths	Brunei Darussalam	Both	25-49 years	Ischemic heart disease	Rate	2019	21.59431678	25.66919102	17.94952604	Brunei Darussalam	BRUNEI
Deaths	Bangladesh	Both	25-49 years	Ischemic heart disease	Rate	2019	21.38765625	28.03674845	16.11205263	People	BANGLADESH
Deaths	Madagascar	Both	25-49 years	Ischemic heart disease	Rate	2019	21.09341181	30.02627722	13.56241453	Republic of Madagascar	MADAGASCAR
Deaths	Greece	Both	25-49 years	Ischemic heart disease	Rate	2019	20.86432069	22.29808182	19.60404157	Hellenic Republic	GREECE
Deaths	Somalia	Both	25-49 years	Ischemic heart disease	Rate	2019	20.76727011	30.45238348	13.49307885	Somalia Republic	SOMALIA
Deaths	Nepal	Both	25-49 years	Ischemic heart disease	Rate	2019	20.75407013	28.04147246	14.27615438	Kingdom of Nepal	NEPAL
Deaths	Bhutan	Both	25-49 years	Ischemic heart disease	Rate	2019	20.56391977	29.06484567	13.35735068	Kingdom of Bhutan	BHUTAN
Deaths	Trinidad and Tobago	Both	25-49 years	Ischemic heart disease	Rate	2019	20.01893636	27.00434802	13.98575885	Republic of Trinidad and Tobago	TRINIDAD AND TOBAGO
Deaths	Bahamas	Both	25-49 years	Ischemic heart disease	Rate	2019	19.98900049	26.06554317	15.44046267	Commonwealth of the Bahamas	BAHAMAS
Deaths	Latvia	Both	25-49 years	Ischemic heart disease	Rate	2019	19.66396659	26.68395226	14.76199448	Republic of Latvia	LATVIA
Deaths	Timor-Leste	Both	25-49 years	Ischemic heart disease	Rate	2019	19.59178723	30.21478679	4.833843886	East Timor	EAST TIMOR
Deaths	Lesotho	Both	25-49 years	Ischemic heart disease	Rate	2019	19.54702463	28.91334271	12.56355668	Kingdom of Lesotho	LESOTHO
Deaths	Hungary	Both	25-49 years	Ischemic heart disease	Rate	2019	19.419187	23.91037932	15.47477539	Republic of Hungary	HUNGARY
Deaths	Palestine	Both	25-49 years	Ischemic heart disease	Rate	2019	19.31396384	22.80916253	16.21862856	NA	NA
Deaths	Iran (Islamic Republic of)	Both	25-49 years	Ischemic heart disease	Rate	2019	19.05823053	22.16153012	17.91195454	Islamic Republic of Iran	IRAN
Deaths	Congo	Both	25-49 years	Ischemic heart disease	Rate	2019	18.24852664	27.6301584	11.40997643	Republic of Congo	CONGO
Deaths	Saint Vincent and the Grenadines	Both	25-49 years	Ischemic heart disease	Rate	2019	18.09209045	21.77611594	15.02036384	Saint Vincent and the Grenadines	SAINT VINCENT AND THE GRENADINES
Deaths	Botswana	Both	25-49 years	Ischemic heart disease	Rate	2019	18.05421989	29.18137167	10.60509334	Republic of Botswana	BOTSWANA
Deaths	Eritrea	Both	25-49 years	Ischemic heart disease	Rate	2019	17.86477025	27.13004466	11.4642188	State of Eritrea	ERITREA
Deaths	Albania	Both	25-49 years	Ischemic heart disease	Rate	2019	17.8570015	24.22970765	13.07291525	Albania	ALBANIA
Deaths	Eswatini	Both	25-49 years	Ischemic heart disease	Rate	2019	17.81034256	27.82174783	10.18520441	Kingdom of Swaziland	SWAZILAND
Deaths	Sri Lanka	Both	25-49 years	Ischemic heart disease	Rate	2019	17.07556495	23.3313658	11.95659153	Democratic Socialist Republic of Sri Lan	SRILANKA
Deaths	Myanmar	Both	25-49 years	Ischemic heart disease	Rate	2019	16.87489798	21.9049757	12.39928007	Union of Myanmar	MYANMAR
Deaths	Montenegro	Both	25-49 years	Ischemic heart disease	Rate	2019	16.80198708	21.37457437	12.7252397	Reoublic of Montenegro	MONTENEGRO
Deaths	Bosnia and Herzegovina	Both	25-49 years	Ischemic heart disease	Rate	2019	16.47953936	21.56952096	12.34154871	Bosnia and Herzegovina	BOSNIA AND HERZEGOVINA
Deaths	Togo	Both	25-49 years	Ischemic heart disease	Rate	2019	16.39495271	23.65140438	10.56718623	Republic of Togo	TOGO
Deaths	Cambodia	Both	25-49 years	Ischemic heart disease	Rate	2019	16.25886037	22.30243619	11.94203064	Kingdom of Cambodia	CAMBODIA
Deaths	Jordan	Both	25-49 years	Ischemic heart disease	Rate	2019	16.13463453	19.8976935	12.93392053	Hashemite Kingdom of Jordan	JORDAN
Deaths	Serbia	Both	25-49 years	Ischemic heart disease	Rate	2019	15.67628838	20.78113014	11.68479906	Republic of Serbia	SERBIA
Deaths	Oman	Both	25-49 years	Ischemic heart disease	Rate	2019	15.60750735	20.43395969	11.95645671	Sultanate of Oman	OMAN
Deaths	Bahrain	Both	25-49 years	Ischemic heart disease	Rate	2019	15.55141123	19.69075283	12.11745227	State of Bahrain	BAHRAIN
Deaths	Slovakia	Both	25-49 years	Ischemic heart disease	Rate	2019	15.29156457	20.31222717	10.98220829	Slovakia Republic	SLOVAKIA
Deaths	Brazil	Both	25-49 years	Ischemic heart disease	Rate	2019	15.21757034	16.00174098	14.50471143	Federative Republic of Brazil	BRAZIL
Deaths	Burundi	Both	25-49 years	Ischemic heart disease	Rate	2019	15.17737607	21.35191394	10.335179	Republic of Burundi	BURUNDI
Deaths	China	Both	25-49 years	Ischemic heart disease	Rate	2019	15.11946505	18.1684238	12.55668887	Peoples Republic of China	CHINA
Deaths	El Salvador	Both	25-49 years	Ischemic heart disease	Rate	2019	15.11876996	20.60855545	11.01553291	Republic of El Salvador	EL SALVADOR
Deaths	Mexico	Both	25-49 years	Ischemic heart disease	Rate	2019	15.02264885	17.83914596	12.62093785	United States of Mexico	MEXICO
Deaths	Djibouti	Both	25-49 years	Ischemic heart disease	Rate	2019	14.41202886	23.31588501	7.812548303	Republic of Djibouti	DJIBOUTI
Deaths	Sierra Leone	Both	25-49 years	Ischemic heart disease	Rate	2019	14.3510458	21.38169822	9.377096211	Republic of Sierra Leone	SIERRA LEONE
Deaths	Zimbabwe	Both	25-49 years	Ischemic heart disease	Rate	2019	14.30049436	21.00714615	9.79019242	Republic of Zimbabwe	ZIMBABWE
Deaths	Burkina Faso	Both	25-49 years	Ischemic heart disease	Rate	2019	14.12932564	19.30473505	9.858634766	Burkina Faso	BURKINA FASO
Deaths	Gambia	Both	25-49 years	Ischemic heart disease	Rate	2019	14.05782126	20.7297474	9.502719699	Republic of the Gambia	GAMBIA
Deaths	Turkey	Both	25-49 years	Ischemic heart disease	Rate	2019	14.03749789	17.51584113	11.10984961	Republic of Turkey	TURKEY
Deaths	Comoros	Both	25-49 years	Ischemic heart disease	Rate	2019	14.0082084	20.44866968	8.308249457	Comoros	COMOROS
Deaths	Guatemala	Both	25-49 years	Ischemic heart disease	Rate	2019	13.95142258	17.71032424	10.69616271	Republic of Guatemala	GUATEMALA
Deaths	Sao Tome and Principe	Both	25-49 years	Ischemic heart disease	Rate	2019	13.84586775	19.59674904	9.289096064	Democratic Republic of Sao Tome and Prin	SAO TOME AND PRINCIPE
Deaths	Cuba	Both	25-49 years	Ischemic heart disease	Rate	2019	13.82492351	17.40035363	10.96759484	Republic of Cuba	CUBA
Deaths	United States of America	Both	25-49 years	Ischemic heart disease	Rate	2019	13.78447581	14.81031434	13.25269185	United States Of America	UNITED STATES
Deaths	Côte d'Ivoire	Both	25-49 years	Ischemic heart disease	Rate	2019	13.70567913	19.30760321	9.057310277	Republic of Cote d<U+00A1><U+00AF>Ivoire	COTE D<U+00A1><U+00AF>IVOIRE
Deaths	Ghana	Both	25-49 years	Ischemic heart disease	Rate	2019	13.65961643	18.47456251	9.716569127	Republic of Ghana	GHANA
Deaths	Zambia	Both	25-49 years	Ischemic heart disease	Rate	2019	13.57368069	19.76225389	9.31909164	Republic of Zambia	ZAMBIA
Deaths	Liberia	Both	25-49 years	Ischemic heart disease	Rate	2019	13.4941563	19.7668247	8.545967073	Republic of Liberia	LIBERIA
Deaths	Thailand	Both	25-49 years	Ischemic heart disease	Rate	2019	13.47988881	18.63964982	9.547147974	Kingdom of Thailand	THAILAND
Deaths	Guinea	Both	25-49 years	Ischemic heart disease	Rate	2019	13.45333522	18.74345257	9.752403654	Republic of Guinea	GUINEA
Deaths	Democratic Republic of the Congo	Both	25-49 years	Ischemic heart disease	Rate	2019	13.42489177	19.22501411	9.158842877	Democratic Republic of Congo	CONGO,THE DEMOCRATIC REPUBLIC OF THE
Deaths	Angola	Both	25-49 years	Ischemic heart disease	Rate	2019	13.36926907	18.80088585	8.997331372	Angola	ANGOLA
Deaths	Gabon	Both	25-49 years	Ischemic heart disease	Rate	2019	13.26226835	20.04767935	8.865753118	Gabonese Republic	GABON
Deaths	Maldives	Both	25-49 years	Ischemic heart disease	Rate	2019	13.07167066	15.94519777	10.50768623	Republic of Maldives	MALDIVES
Deaths	Croatia	Both	25-49 years	Ischemic heart disease	Rate	2019	12.98458999	16.85081381	9.902042848	Republic of Croatia	CROATIA
Deaths	Mozambique	Both	25-49 years	Ischemic heart disease	Rate	2019	12.95180602	18.56952868	8.419112205	Republic of Mozambique	MOZAMBIQUE
Deaths	Malawi	Both	25-49 years	Ischemic heart disease	Rate	2019	12.92235506	17.99066193	8.959887088	Republic of Malawi	MALAWI
Deaths	Paraguay	Both	25-49 years	Ischemic heart disease	Rate	2019	12.83296899	17.29848955	9.419463234	Republic of Paraguay	PARAGUAY
Deaths	Ecuador	Both	25-49 years	Ischemic heart disease	Rate	2019	12.78061013	16.80840141	9.697381875	Republic of Ecuador	ECUADOR
Deaths	Grenada	Both	25-49 years	Ischemic heart disease	Rate	2019	12.47201727	14.93671462	10.49472474	Grenada	GRENADA
Deaths	Honduras	Both	25-49 years	Ischemic heart disease	Rate	2019	12.3053388	18.02692215	7.572967637	Republic of Honduras	HONDURAS
Deaths	Chad	Both	25-49 years	Ischemic heart disease	Rate	2019	12.19640461	16.73231856	8.443647141	Republic of Chad	CHAD
Deaths	Belize	Both	25-49 years	Ischemic heart disease	Rate	2019	12.14066191	14.59143108	10.08472505	Belize	BELIZE
Deaths	Namibia	Both	25-49 years	Ischemic heart disease	Rate	2019	12.03297203	18.32555506	7.464592496	Republic of Namibia	NAMIBIA
Deaths	Cyprus	Both	25-49 years	Ischemic heart disease	Rate	2019	11.89930323	13.65980349	10.27338252	Republic of Cyprus	CYPRUS
Deaths	Greenland	Both	25-49 years	Ischemic heart disease	Rate	2019	11.70316088	15.78742175	8.643183702	Greenland	GREENLAND
Deaths	Poland	Both	25-49 years	Ischemic heart disease	Rate	2019	11.69387415	14.39633676	9.247802319	Republic of Poland	POLAND
Deaths	Cameroon	Both	25-49 years	Ischemic heart disease	Rate	2019	11.68450871	17.93217153	7.522560409	Republic of Cameroon	CAMEROON
Deaths	Benin	Both	25-49 years	Ischemic heart disease	Rate	2019	11.40220372	16.5239074	7.566710714	Republic of Benin	BENIN
Deaths	Viet Nam	Both	25-49 years	Ischemic heart disease	Rate	2019	11.05039942	15.55811085	7.729815334	Socialist Republic of Viet Nam	VIET NAM
Deaths	Senegal	Both	25-49 years	Ischemic heart disease	Rate	2019	10.90279847	15.16627847	7.311102237	Republic of Senegal	SENEGAL
Deaths	Saint Kitts and Nevis	Both	25-49 years	Ischemic heart disease	Rate	2019	10.74678354	16.67114997	3.496100257	Federation of Saint Kitts and Nevis	SAINT KITTS AND NEVIS
Deaths	South Africa	Both	25-49 years	Ischemic heart disease	Rate	2019	10.50146795	12.01662539	9.05784415	Republic of South Africa	SOUTH AFRICA
Deaths	Niger	Both	25-49 years	Ischemic heart disease	Rate	2019	10.49041405	15.56262773	6.604711363	Republic of Niger	NIGER
Deaths	Czechia	Both	25-49 years	Ischemic heart disease	Rate	2019	10.46961988	13.05917313	8.264476003	Czech Republic	CZECH REPUBLIC
Deaths	Estonia	Both	25-49 years	Ischemic heart disease	Rate	2019	10.33221944	14.29269986	7.538459856	Estonia	ESTONIA
Deaths	Argentina	Both	25-49 years	Ischemic heart disease	Rate	2019	10.31029866	11.18344783	9.401861047	Argentina	ARGENTINA
Deaths	Puerto Rico	Both	25-49 years	Ischemic heart disease	Rate	2019	10.11244481	13.2269059	7.385365355	Puerto Rico	PUERTO RICO
Deaths	South Sudan	Both	25-49 years	Ischemic heart disease	Rate	2019	9.937870745	15.5819491	5.758441783	NA	NA
Deaths	Cabo Verde	Both	25-49 years	Ischemic heart disease	Rate	2019	9.857911461	13.46275301	7.129478037	Republic of Cape Verde	CAPE VERDE
Deaths	Nigeria	Both	25-49 years	Ischemic heart disease	Rate	2019	9.636753065	13.91579446	6.484544979	Federal Republic of Nigeria	NIGERIA
Deaths	Mali	Both	25-49 years	Ischemic heart disease	Rate	2019	9.625814857	13.69440854	6.600672416	Republic of Mali	MALI
Deaths	Nicaragua	Both	25-49 years	Ischemic heart disease	Rate	2019	9.584427334	12.33673169	7.389553926	Republic of Nicaragua	NICARAGUA
Deaths	Uganda	Both	25-49 years	Ischemic heart disease	Rate	2019	9.518221941	13.8225787	6.149973442	Republic of Uganda	UGANDA
Deaths	Bolivia (Plurinational State of)	Both	25-49 years	Ischemic heart disease	Rate	2019	9.49701132	14.37700246	5.805071844	Republic of Bolivia	BOLIVIA
Deaths	Bermuda	Both	25-49 years	Ischemic heart disease	Rate	2019	9.392050638	11.62914634	7.409502782	Bermuda	BERMUDA
Deaths	Dominica	Both	25-49 years	Ischemic heart disease	Rate	2019	9.326600068	12.17491499	6.859832478	Commonwealth of Dominica	DOMINICA
Deaths	United Republic of Tanzania	Both	25-49 years	Ischemic heart disease	Rate	2019	9.317162032	14.18015987	5.813090239	United Republic of Tanzania	TANZANIA
Deaths	Monaco	Both	25-49 years	Ischemic heart disease	Rate	2019	9.289252559	13.06045486	6.280671743	Principality of Monaco	MONACO
Deaths	New Zealand	Both	25-49 years	Ischemic heart disease	Rate	2019	9.176442074	10.11784891	8.418675552	New Zealand	NEW ZEALAND
Deaths	Kenya	Both	25-49 years	Ischemic heart disease	Rate	2019	9.149089988	12.1242792	6.748345853	Republic of Kenya	KENYA
Deaths	Saint Lucia	Both	25-49 years	Ischemic heart disease	Rate	2019	9.053101863	11.05137205	7.272195384	Saint Lucia	SAINT LUCIA
Deaths	Malta	Both	25-49 years	Ischemic heart disease	Rate	2019	9.010557106	10.21919272	7.934478459	Republic of Malta	MALTA
Deaths	Costa Rica	Both	25-49 years	Ischemic heart disease	Rate	2019	9.00607781	11.77337562	6.86008165	Republic of Costa Rica	COSTA RICA
Deaths	Jamaica	Both	25-49 years	Ischemic heart disease	Rate	2019	8.961685399	11.84040297	6.662951697	Jamaica	JAMAICA
Deaths	Ethiopia	Both	25-49 years	Ischemic heart disease	Rate	2019	8.905317579	12.045736	6.28823984	Federal Democratic Republic of Ethiopia	ETHIOPIA
Deaths	Colombia	Both	25-49 years	Ischemic heart disease	Rate	2019	8.842295159	11.6995162	6.570843299	Republic of Colombia	COLOMBIA
Deaths	United Kingdom	Both	25-49 years	Ischemic heart disease	Rate	2019	8.814736749	9.528652547	8.461706816	United Kingdom of Great Britain and Nort	UNITED KINGDOM
Deaths	Barbados	Both	25-49 years	Ischemic heart disease	Rate	2019	8.743426219	11.07457084	6.9224226	Barbados	BARBADOS
Deaths	Mauritania	Both	25-49 years	Ischemic heart disease	Rate	2019	8.503121993	12.6487517	5.166759627	Islamic Republic of Mauritania	MAURITANIA
Deaths	Qatar	Both	25-49 years	Ischemic heart disease	Rate	2019	8.168253698	11.30230328	5.864101985	State of Qatar	QATAR
Deaths	Uruguay	Both	25-49 years	Ischemic heart disease	Rate	2019	8.035206832	8.864484014	7.273813231	Oriental Republic of Uruguay	URUGUAY
Deaths	Taiwan (Province of China)	Both	25-49 years	Ischemic heart disease	Rate	2019	7.977379256	10.50730699	6.076157406	NA	NA
Deaths	Antigua and Barbuda	Both	25-49 years	Ischemic heart disease	Rate	2019	7.937270088	9.597302432	6.351684108	Antigua and Barbuda	ANTIGUA AND BARBUDA
Deaths	Rwanda	Both	25-49 years	Ischemic heart disease	Rate	2019	7.84934092	12.24470822	4.81399397	Republic of Rwanda	RWANDA
Deaths	Portugal	Both	25-49 years	Ischemic heart disease	Rate	2019	7.505054688	8.214711204	6.853495065	Portuguess Republic	PORTUGAL
Deaths	Spain	Both	25-49 years	Ischemic heart disease	Rate	2019	7.390949379	7.985842563	6.823530166	Kingdom of Spain	SPAIN
Deaths	Germany	Both	25-49 years	Ischemic heart disease	Rate	2019	7.284323216	7.81906499	6.722962913	Federal Republic of Germany	GERMANY
Deaths	Canada	Both	25-49 years	Ischemic heart disease	Rate	2019	7.283658088	7.807850646	6.756822725	Canada	CANADA
Deaths	Panama	Both	25-49 years	Ischemic heart disease	Rate	2019	7.266836683	9.768558477	5.250861897	Republic of Panama	PANAMA
Deaths	Equatorial Guinea	Both	25-49 years	Ischemic heart disease	Rate	2019	7.233779927	12.07621285	4.052023443	Republic of Equatorial Guinea	EQUATORIAL GUINEA
Deaths	Singapore	Both	25-49 years	Ischemic heart disease	Rate	2019	7.053271393	7.995425283	6.320659571	Republic of Singapore	SINGAPORE
Deaths	Peru	Both	25-49 years	Ischemic heart disease	Rate	2019	6.993249431	9.977276029	4.724011094	Republic of Peru	PERU
Deaths	Australia	Both	25-49 years	Ischemic heart disease	Rate	2019	6.906682428	7.411640428	6.378540231	Commonwealth of Australia	AUSTRALIA
Deaths	Ireland	Both	25-49 years	Ischemic heart disease	Rate	2019	6.872624986	7.594531576	6.111440928	Ireland	IRELAND
Deaths	Iceland	Both	25-49 years	Ischemic heart disease	Rate	2019	6.773534673	7.628177829	5.995034891	Republic of Iceland	ICELAND
Deaths	Chile	Both	25-49 years	Ischemic heart disease	Rate	2019	6.710628241	7.258006778	6.164255514	Republic of Chile	CHILE
Deaths	Austria	Both	25-49 years	Ischemic heart disease	Rate	2019	6.687529686	7.183200992	6.171116116	Republic of Austria	AUSTRIA
Deaths	Italy	Both	25-49 years	Ischemic heart disease	Rate	2019	6.588184668	6.933182705	6.306168114	Italian Republic	ITALY
Deaths	Andorra	Both	25-49 years	Ischemic heart disease	Rate	2019	6.453494581	9.003790596	4.438177735	Andorra	ANDORRA
Deaths	Finland	Both	25-49 years	Ischemic heart disease	Rate	2019	6.32206017	7.54348354	5.532858547	Republic of Finland	FINLAND
Deaths	Japan	Both	25-49 years	Ischemic heart disease	Rate	2019	6.097108964	6.308662915	5.862799966	Japan	JAPAN
Deaths	Belgium	Both	25-49 years	Ischemic heart disease	Rate	2019	5.829054774	6.281694211	5.374554357	Kingdom of Belgium	BELGIUM
Deaths	Slovenia	Both	25-49 years	Ischemic heart disease	Rate	2019	5.800650118	7.782990734	4.279714664	Republic of Slovenia	SLOVENIA
Deaths	France	Both	25-49 years	Ischemic heart disease	Rate	2019	5.741251891	6.241628024	5.240450924	France Republic	FRANCE
Deaths	San Marino	Both	25-49 years	Ischemic heart disease	Rate	2019	5.691147699	9.228020656	3.270638421	Republic of San Marino	SAN MARINO
Deaths	Netherlands	Both	25-49 years	Ischemic heart disease	Rate	2019	5.335780872	5.796209551	4.843872395	Kingdom of the Netherlands	NETHERLANDS
Deaths	Luxembourg	Both	25-49 years	Ischemic heart disease	Rate	2019	5.204559879	5.985038156	4.478859906	Grand Duchy of Luxembourg	LUXEMBOURG
Deaths	Norway	Both	25-49 years	Ischemic heart disease	Rate	2019	4.753685727	5.242134601	4.403029216	Kingdom of Norway	NORWAY
Deaths	Sweden	Both	25-49 years	Ischemic heart disease	Rate	2019	4.386874119	4.893708972	3.90308852	Kingdom of Sweden	SWEDEN
Deaths	Denmark	Both	25-49 years	Ischemic heart disease	Rate	2019	4.334449195	4.94321075	3.825481321	Kingdom of Denmark	DENMARK
Deaths	Switzerland	Both	25-49 years	Ischemic heart disease	Rate	2019	4.316150676	4.728015996	3.915796475	Switzerland	SWITZERLAND
Deaths	Republic of Korea	Both	25-49 years	Ischemic heart disease	Rate	2019	4.219066685	5.269153196	3.533999074	Republic of Korea	KOREA, REPUBLIC OF
Deaths	Israel	Both	25-49 years	Ischemic heart disease	Rate	2019	3.995693419	4.334949134	3.644992686	State of Israel	ISRAEL
