# Supplementary material for: Global burden, trends, and inequalities of ischemic heart disease among young adults from 1990 to 2019: a population-based study
Source: Front Cardiovasc Med. 2023 Nov 24;10:1274663. doi: 10.3389/fcvm.2023.1274663 (PMC10704897; doi:10.3389/fcvm.2023.1274663)
Supplement: Supplementary file 4 [file Datasheet4.csv]

measure	location	sex	age	cause	metric	year	val	upper	lower	location2	location3
Deaths	India	Both	25-49 years	Ischemic heart disease	Number	2019	176711.684	205165.4522	149800.6551	Republic of Indonesia	INDIA
Deaths	China	Both	25-49 years	Ischemic heart disease	Number	2019	85231.70141	102419.3427	70784.77661	Peoples Republic of China	CHINA
Deaths	Pakistan	Both	25-49 years	Ischemic heart disease	Number	2019	33942.48855	42283.30199	27012.99139	Islamic Republic of Pakistan	PAKISTAN
Deaths	Indonesia	Both	25-49 years	Ischemic heart disease	Number	2019	30189.20963	38118.29534	24413.10029	Republic of Indonesia	INDONESIA
Deaths	Russian Federation	Both	25-49 years	Ischemic heart disease	Number	2019	19277.09111	24317.89638	15667.72611	Russian Federation	RUSSIAN FEDERATION
Deaths	Egypt	Both	25-49 years	Ischemic heart disease	Number	2019	15637.45356	21243.0376	11142.15278	Arab Republic of Egypt	EGYPT
Deaths	United States of America	Both	25-49 years	Ischemic heart disease	Number	2019	14792.67968	15893.54858	14222.00075	United States Of America	UNITED STATES
Deaths	Philippines	Both	25-49 years	Ischemic heart disease	Number	2019	13683.75391	16846.77976	10341.28323	Republic of Philippines	PHILIPPINES
Deaths	Brazil	Both	25-49 years	Ischemic heart disease	Number	2019	12412.45672	13052.07815	11831.00185	Federative Republic of Brazil	BRAZIL
Deaths	Bangladesh	Both	25-49 years	Ischemic heart disease	Number	2019	12027.21787	15766.29427	9060.514395	People	BANGLADESH
Deaths	Ukraine	Both	25-49 years	Ischemic heart disease	Number	2019	9301.471856	11472.05745	7441.1203	Ukraine	UKRAINE
Deaths	Afghanistan	Both	25-49 years	Ischemic heart disease	Number	2019	7464.897232	10660.66485	5268.147878	Afghanistan	AFGHANISTAN
Deaths	Iran (Islamic Republic of)	Both	25-49 years	Ischemic heart disease	Number	2019	6863.621994	7981.242815	6450.802707	Islamic Republic of Iran	IRAN
Deaths	Mexico	Both	25-49 years	Ischemic heart disease	Number	2019	6708.544304	7966.28492	5636.031405	United States of Mexico	MEXICO
Deaths	Saudi Arabia	Both	25-49 years	Ischemic heart disease	Number	2019	6522.014674	8842.587484	4685.230462	Kingdom of Saudi Arabia	SAUDI ARABIA
Deaths	Uzbekistan	Both	25-49 years	Ischemic heart disease	Number	2019	5947.873159	7046.275569	4942.005414	Republic of Uzbekistan	UZBEKISTAN
Deaths	Nigeria	Both	25-49 years	Ischemic heart disease	Number	2019	5512.404058	7960.096242	3709.281728	Federal Republic of Nigeria	NIGERIA
Deaths	Sudan	Both	25-49 years	Ischemic heart disease	Number	2019	4924.211361	7373.161585	2943.247128	Republic of the Sudan	SUDAN
Deaths	Turkey	Both	25-49 years	Ischemic heart disease	Number	2019	4544.584935	5670.68493	3596.770279	Republic of Turkey	TURKEY
Deaths	Morocco	Both	25-49 years	Ischemic heart disease	Number	2019	4393.032992	6799.586579	3039.543891	Kingdom of Morocco	MOROCCO
Deaths	Viet Nam	Both	25-49 years	Ischemic heart disease	Number	2019	4310.548811	6068.920561	3015.252666	Socialist Republic of Viet Nam	VIET NAM
Deaths	Algeria	Both	25-49 years	Ischemic heart disease	Number	2019	4261.316497	5788.686343	3136.804393	Democratic People	ALGERIA
Deaths	Yemen	Both	25-49 years	Ischemic heart disease	Number	2019	4260.788521	6190.920332	2876.47509	Republic of Yemen	YEMEN
Deaths	Iraq	Both	25-49 years	Ischemic heart disease	Number	2019	3919.840965	5450.431479	2803.999055	Republic of Iraq	IRAQ
Deaths	Thailand	Both	25-49 years	Ischemic heart disease	Number	2019	3572.363996	4939.774713	2530.131232	Kingdom of Thailand	THAILAND
Deaths	Myanmar	Both	25-49 years	Ischemic heart disease	Number	2019	3255.271303	4225.604143	2391.897163	Union of Myanmar	MYANMAR
Deaths	Democratic Republic of the Congo	Both	25-49 years	Ischemic heart disease	Number	2019	3229.363367	4624.585239	2203.163511	Democratic Republic of Congo	CONGO,THE DEMOCRATIC REPUBLIC OF THE
Deaths	Malaysia	Both	25-49 years	Ischemic heart disease	Number	2019	2793.191635	3546.772096	2130.09054	Malaysia	MALAYSIA
Deaths	Democratic People's Republic of Korea	Both	25-49 years	Ischemic heart disease	Number	2019	2692.550278	4018.131895	1774.496171	Democratic People	KOREA,DEMOCRATIC PEOPLE'S REPUBLIC OF
Deaths	Syrian Arab Republic	Both	25-49 years	Ischemic heart disease	Number	2019	2614.807383	3595.425552	1943.698472	Syrian Arab Republic	SYRIAN ARAB REPUBLIC
Deaths	Ethiopia	Both	25-49 years	Ischemic heart disease	Number	2019	2612.142014	3533.301629	1844.490703	Federal Democratic Republic of Ethiopia	ETHIOPIA
Deaths	Japan	Both	25-49 years	Ischemic heart disease	Number	2019	2413.816968	2497.57019	2321.05513	Japan	JAPAN
Deaths	Venezuela (Bolivarian Republic of)	Both	25-49 years	Ischemic heart disease	Number	2019	2264.816768	3093.241433	1632.376201	Republic of Venezuela	VENEZUELA
Deaths	South Africa	Both	25-49 years	Ischemic heart disease	Number	2019	2231.595003	2553.570728	1924.8204	Republic of South Africa	SOUTH AFRICA
Deaths	Nepal	Both	25-49 years	Ischemic heart disease	Number	2019	2039.990187	2756.294466	1403.253177	Kingdom of Nepal	NEPAL
Deaths	United Kingdom	Both	25-49 years	Ischemic heart disease	Number	2019	1998.941714	2160.838332	1918.88416	United Kingdom of Great Britain and Nort	UNITED KINGDOM
Deaths	Germany	Both	25-49 years	Ischemic heart disease	Number	2019	1962.394837	2106.454136	1811.164513	Federal Republic of Germany	GERMANY
Deaths	United Arab Emirates	Both	25-49 years	Ischemic heart disease	Number	2019	1761.693884	2614.687594	1170.940276	United Arab Emirates	UNITED ARAB EMIRATES
Deaths	Poland	Both	25-49 years	Ischemic heart disease	Number	2019	1672.493426	2059.007843	1322.648797	Republic of Poland	POLAND
Deaths	Argentina	Both	25-49 years	Ischemic heart disease	Number	2019	1652.026793	1791.932131	1506.467161	Argentina	ARGENTINA
Deaths	Madagascar	Both	25-49 years	Ischemic heart disease	Number	2019	1628.681156	2318.412609	1047.191852	Republic of Madagascar	MADAGASCAR
Deaths	Kazakhstan	Both	25-49 years	Ischemic heart disease	Number	2019	1594.077163	2156.195782	1248.85922	Republic of Kazakhstan	KAZAKHSTAN
Deaths	Romania	Both	25-49 years	Ischemic heart disease	Number	2019	1573.773814	1939.423302	1271.39671	Romania	ROMANIA
Deaths	Colombia	Both	25-49 years	Ischemic heart disease	Number	2019	1484.846276	1964.646367	1103.41173	Republic of Colombia	COLOMBIA
Deaths	Papua New Guinea	Both	25-49 years	Ischemic heart disease	Number	2019	1449.198554	2111.698822	1006.563229	Independent State of Papua New Guinea	PAPUA NEW GUINEA
Deaths	United Republic of Tanzania	Both	25-49 years	Ischemic heart disease	Number	2019	1437.985384	2188.52721	897.1764974	United Republic of Tanzania	TANZANIA
Deaths	Ghana	Both	25-49 years	Ischemic heart disease	Number	2019	1399.009111	1892.152784	995.1647472	Republic of Ghana	GHANA
Deaths	Kenya	Both	25-49 years	Ischemic heart disease	Number	2019	1392.831479	1845.765837	1027.349009	Republic of Kenya	KENYA
Deaths	Dominican Republic	Both	25-49 years	Ischemic heart disease	Number	2019	1369.581638	1853.594202	953.4379462	Dominican Republic	DOMINICAN REPUBLIC
Deaths	Azerbaijan	Both	25-49 years	Ischemic heart disease	Number	2019	1346.332409	1703.31651	1009.158462	Republic of Azerbaijan	AZERBAIJAN
Deaths	Belarus	Both	25-49 years	Ischemic heart disease	Number	2019	1295.836669	1708.215658	967.8578345	Repubic of Belarus	BELARUS
Deaths	Sri Lanka	Both	25-49 years	Ischemic heart disease	Number	2019	1290.708583	1763.572343	903.7753863	Democratic Socialist Republic of Sri Lan	SRILANKA
Deaths	Italy	Both	25-49 years	Ischemic heart disease	Number	2019	1285.706711	1353.034254	1230.670218	Italian Republic	ITALY
Deaths	Spain	Both	25-49 years	Ischemic heart disease	Number	2019	1197.465078	1293.84834	1105.533087	Kingdom of Spain	SPAIN
Deaths	France	Both	25-49 years	Ischemic heart disease	Number	2019	1176.186401	1278.696379	1073.589389	France Republic	FRANCE
Deaths	Haiti	Both	25-49 years	Ischemic heart disease	Number	2019	1133.117734	1702.436297	701.8718595	Republic of Haiti	HAITI
Deaths	Côte d'Ivoire	Both	25-49 years	Ischemic heart disease	Number	2019	1107.145704	1559.669517	731.650148	Republic of Cote d<U+00A1><U+00AF>Ivoire	COTE D<U+00A1><U+00AF>IVOIRE
Deaths	Somalia	Both	25-49 years	Ischemic heart disease	Number	2019	1096.729127	1608.204438	712.5757268	Somalia Republic	SOMALIA
Deaths	Angola	Both	25-49 years	Ischemic heart disease	Number	2019	1056.081356	1485.14215	710.7280034	Angola	ANGOLA
Deaths	Tunisia	Both	25-49 years	Ischemic heart disease	Number	2019	1028.518882	1412.484891	698.5529932	Republic of Tunisia	TUNISIA
Deaths	Libya	Both	25-49 years	Ischemic heart disease	Number	2019	1005.912752	1482.677984	762.1554805	Great Socialist People	LIBYA
Deaths	Cameroon	Both	25-49 years	Ischemic heart disease	Number	2019	986.6290227	1514.175847	635.1979882	Republic of Cameroon	CAMEROON
Deaths	Uganda	Both	25-49 years	Ischemic heart disease	Number	2019	966.5747426	1403.681857	624.5293536	Republic of Uganda	UGANDA
Deaths	Mozambique	Both	25-49 years	Ischemic heart disease	Number	2019	956.6797024	1371.630423	621.8741806	Republic of Mozambique	MOZAMBIQUE
Deaths	Cambodia	Both	25-49 years	Ischemic heart disease	Number	2019	941.9925043	1292.140238	691.8875675	Kingdom of Cambodia	CAMBODIA
Deaths	Tajikistan	Both	25-49 years	Ischemic heart disease	Number	2019	933.6994982	1196.406824	740.2470503	Republic of Tajikistan	TAJIKISTAN
Deaths	Bulgaria	Both	25-49 years	Ischemic heart disease	Number	2019	916.9032532	1176.905299	702.7745915	Republic of Bulgaria	BULGARIA
Deaths	Canada	Both	25-49 years	Ischemic heart disease	Number	2019	869.9823442	932.5935026	807.0555211	Canada	CANADA
Deaths	Peru	Both	25-49 years	Ischemic heart disease	Number	2019	845.4119456	1206.150077	571.0843649	Republic of Peru	PERU
Deaths	Republic of Korea	Both	25-49 years	Ischemic heart disease	Number	2019	843.3420029	1053.241995	706.4050134	Republic of Korea	KOREA, REPUBLIC OF
Deaths	Burkina Faso	Both	25-49 years	Ischemic heart disease	Number	2019	836.3274554	1142.66458	583.5414329	Burkina Faso	BURKINA FASO
Deaths	Guatemala	Both	25-49 years	Ischemic heart disease	Number	2019	810.952932	1029.44623	621.7347704	Republic of Guatemala	GUATEMALA
Deaths	Turkmenistan	Both	25-49 years	Ischemic heart disease	Number	2019	809.1250087	1035.377947	631.7190893	Turkmenistan	TURKMENISTAN
Deaths	Ecuador	Both	25-49 years	Ischemic heart disease	Number	2019	758.3971405	997.4049307	575.4394045	Republic of Ecuador	ECUADOR
Deaths	Greece	Both	25-49 years	Ischemic heart disease	Number	2019	719.9798924	769.4557034	676.4905481	Hellenic Republic	GREECE
Deaths	Taiwan (Province of China)	Both	25-49 years	Ischemic heart disease	Number	2019	711.6282095	937.3123458	542.0282623	NA	NA
Deaths	Zambia	Both	25-49 years	Ischemic heart disease	Number	2019	705.2812094	1026.836172	484.2150315	Republic of Zambia	ZAMBIA
Deaths	Lebanon	Both	25-49 years	Ischemic heart disease	Number	2019	692.1733767	893.5979989	482.2480758	Lebanese Republic	LEBANON
Deaths	Hungary	Both	25-49 years	Ischemic heart disease	Number	2019	667.4490731	821.8140396	531.8772867	Republic of Hungary	HUNGARY
Deaths	Jordan	Both	25-49 years	Ischemic heart disease	Number	2019	653.9917655	806.52138	524.2559109	Hashemite Kingdom of Jordan	JORDAN
Deaths	Lao People's Democratic Republic	Both	25-49 years	Ischemic heart disease	Number	2019	649.2858888	876.3241227	439.3118949	Lao People	LAOS
Deaths	Malawi	Both	25-49 years	Ischemic heart disease	Number	2019	642.0316178	893.8443287	445.161178	Republic of Malawi	MALAWI
Deaths	Zimbabwe	Both	25-49 years	Ischemic heart disease	Number	2019	638.9903334	938.6642855	437.4560879	Republic of Zimbabwe	ZIMBABWE
Deaths	Mongolia	Both	25-49 years	Ischemic heart disease	Number	2019	620.6120202	825.2945714	464.3501062	Mongolia	MONGOLIA
Deaths	Australia	Both	25-49 years	Ischemic heart disease	Number	2019	588.4759791	631.5003481	543.476227	Commonwealth of Australia	AUSTRALIA
Deaths	Cuba	Both	25-49 years	Ischemic heart disease	Number	2019	540.8632211	680.7423785	429.0778656	Republic of Cuba	CUBA
Deaths	Kuwait	Both	25-49 years	Ischemic heart disease	Number	2019	528.3792377	634.3208522	434.3376528	State of Kuwait	KUWAIT
Deaths	Niger	Both	25-49 years	Ischemic heart disease	Number	2019	520.6863281	772.4430563	327.8214656	Republic of Niger	NIGER
Deaths	Kyrgyzstan	Both	25-49 years	Ischemic heart disease	Number	2019	504.0954004	597.4994759	425.8689244	Kyrgyz<U+00A1><U+00A1>Republic	KYRGYZSTAN
Deaths	Mali	Both	25-49 years	Ischemic heart disease	Number	2019	503.8895766	716.8712286	345.5302308	Republic of Mali	MALI
Deaths	Burundi	Both	25-49 years	Ischemic heart disease	Number	2019	482.8937078	679.3469993	328.8310762	Republic of Burundi	BURUNDI
Deaths	Senegal	Both	25-49 years	Ischemic heart disease	Number	2019	463.1749612	644.2970087	310.5917719	Republic of Senegal	SENEGAL
Deaths	Serbia	Both	25-49 years	Ischemic heart disease	Number	2019	461.5314102	611.8249464	344.0164952	Republic of Serbia	SERBIA
Deaths	Georgia	Both	25-49 years	Ischemic heart disease	Number	2019	451.6660711	535.6312529	378.3244962	Georgia	GEORGIA
Deaths	Chad	Both	25-49 years	Ischemic heart disease	Number	2019	450.9900234	618.7158411	312.2232119	Republic of Chad	CHAD
Deaths	Guinea	Both	25-49 years	Ischemic heart disease	Number	2019	443.6669988	618.1256328	321.6168771	Republic of Guinea	GUINEA
Deaths	Chile	Both	25-49 years	Ischemic heart disease	Number	2019	442.5623034	478.661622	406.5293176	Republic of Chile	CHILE
Deaths	Czechia	Both	25-49 years	Ischemic heart disease	Number	2019	403.7279035	503.5858654	318.6934776	Czech Republic	CZECH REPUBLIC
Deaths	Togo	Both	25-49 years	Ischemic heart disease	Number	2019	396.5330952	572.0397459	255.58104	Republic of Togo	TOGO
Deaths	Central African Republic	Both	25-49 years	Ischemic heart disease	Number	2019	394.5520377	578.5891202	258.5184281	Central African Republic	CENTRAL AFRICAN REPUBLIC
Deaths	Oman	Both	25-49 years	Ischemic heart disease	Number	2019	383.8676987	502.5746202	294.0698612	Sultanate of Oman	OMAN
Deaths	Honduras	Both	25-49 years	Ischemic heart disease	Number	2019	383.2052169	561.3832111	235.8326538	Republic of Honduras	HONDURAS
Deaths	Benin	Both	25-49 years	Ischemic heart disease	Number	2019	379.1685154	549.4854848	251.6231545	Republic of Benin	BENIN
Deaths	Bolivia (Plurinational State of)	Both	25-49 years	Ischemic heart disease	Number	2019	377.3911403	571.3116653	230.6812753	Republic of Bolivia	BOLIVIA
Deaths	Republic of Moldova	Both	25-49 years	Ischemic heart disease	Number	2019	364.3673143	424.4106041	309.4537549	Republic of Moldova	MOLDOVA
Deaths	Eritrea	Both	25-49 years	Ischemic heart disease	Number	2019	361.7598355	549.3807285	232.1493	State of Eritrea	ERITREA
Deaths	Sierra Leone	Both	25-49 years	Ischemic heart disease	Number	2019	345.9131089	515.3777507	226.0225873	Republic of Sierra Leone	SIERRA LEONE
Deaths	Solomon Islands	Both	25-49 years	Ischemic heart disease	Number	2019	342.5883644	443.9433097	258.0731656	Solomon Islands	SOLOMON ISLANDS
Deaths	Slovakia	Both	25-49 years	Ischemic heart disease	Number	2019	316.4396325	420.3359095	227.2629422	Slovakia Republic	SLOVAKIA
Deaths	Congo	Both	25-49 years	Ischemic heart disease	Number	2019	315.1524585	477.1734464	197.0505452	Republic of Congo	CONGO
Deaths	El Salvador	Both	25-49 years	Ischemic heart disease	Number	2019	314.2864851	428.4072364	228.9890732	Republic of El Salvador	EL SALVADOR
Deaths	Paraguay	Both	25-49 years	Ischemic heart disease	Number	2019	312.0772766	420.6715932	229.0662774	Republic of Paraguay	PARAGUAY
Deaths	Rwanda	Both	25-49 years	Ischemic heart disease	Number	2019	301.7063152	470.651719	185.0362211	Republic of Rwanda	RWANDA
Deaths	Palestine	Both	25-49 years	Ischemic heart disease	Number	2019	293.4060351	346.5029757	246.3835772	NA	NA
Deaths	Netherlands	Both	25-49 years	Ischemic heart disease	Number	2019	289.0774651	314.0221843	262.4272598	Kingdom of the Netherlands	NETHERLANDS
Deaths	Armenia	Both	25-49 years	Ischemic heart disease	Number	2019	283.7648816	336.0289514	234.8030266	Republic of Armenia	ARMENIA
Deaths	Portugal	Both	25-49 years	Ischemic heart disease	Number	2019	266.1500305	291.3164165	243.0439212	Portuguess Republic	PORTUGAL
Deaths	South Sudan	Both	25-49 years	Ischemic heart disease	Number	2019	227.8604378	357.2706705	132.0324141	NA	NA
Deaths	Belgium	Both	25-49 years	Ischemic heart disease	Number	2019	216.9773651	233.8261539	200.0593044	Kingdom of Belgium	BELGIUM
Deaths	Lithuania	Both	25-49 years	Ischemic heart disease	Number	2019	216.9046755	270.6125486	169.0961536	Republic of Lithuania	LITHUANIA
Deaths	Nicaragua	Both	25-49 years	Ischemic heart disease	Number	2019	216.8106267	279.0708756	167.1600985	Republic of Nicaragua	NICARAGUA
Deaths	Fiji	Both	25-49 years	Ischemic heart disease	Number	2019	207.7924345	266.9814056	159.60948	Republic of Fiji Islands	FIJI
Deaths	Austria	Both	25-49 years	Ischemic heart disease	Number	2019	203.6530702	218.7475801	187.9269031	Republic of Austria	AUSTRIA
Deaths	Liberia	Both	25-49 years	Ischemic heart disease	Number	2019	201.560818	295.2550176	127.6502269	Republic of Liberia	LIBERIA
Deaths	North Macedonia	Both	25-49 years	Ischemic heart disease	Number	2019	186.6116622	242.6284333	139.8164627	The former Yugoslav Republic of Macedoni	MACEDONIA,THE FORMER YUGOSLAV REPUBLIC OF
Deaths	Bosnia and Herzegovina	Both	25-49 years	Ischemic heart disease	Number	2019	184.1148836	240.9818475	137.8838785	Bosnia and Herzegovina	BOSNIA AND HERZEGOVINA
Deaths	Croatia	Both	25-49 years	Ischemic heart disease	Number	2019	182.0693664	236.2813917	138.846022	Republic of Croatia	CROATIA
Deaths	Singapore	Both	25-49 years	Ischemic heart disease	Number	2019	179.3309487	203.2854149	160.7041349	Republic of Singapore	SINGAPORE
Deaths	Botswana	Both	25-49 years	Ischemic heart disease	Number	2019	162.8401791	263.2016127	95.65272329	Republic of Botswana	BOTSWANA
Deaths	Albania	Both	25-49 years	Ischemic heart disease	Number	2019	157.7371172	214.0294514	115.4776161	Albania	ALBANIA
Deaths	Costa Rica	Both	25-49 years	Ischemic heart disease	Number	2019	156.4663101	204.5437181	119.1830323	Republic of Costa Rica	COSTA RICA
Deaths	Sweden	Both	25-49 years	Ischemic heart disease	Number	2019	147.0273575	164.0140745	130.813143	Kingdom of Sweden	SWEDEN
Deaths	Qatar	Both	25-49 years	Ischemic heart disease	Number	2019	144.4949636	199.9357465	103.7349272	State of Qatar	QATAR
Deaths	Lesotho	Both	25-49 years	Ischemic heart disease	Number	2019	140.5544501	207.9037123	90.33926303	Kingdom of Lesotho	LESOTHO
Deaths	Switzerland	Both	25-49 years	Ischemic heart disease	Number	2019	132.2654736	144.8868034	119.996894	Switzerland	SWITZERLAND
Deaths	New Zealand	Both	25-49 years	Ischemic heart disease	Number	2019	128.6965228	141.8994381	118.0691015	New Zealand	NEW ZEALAND
Deaths	Latvia	Both	25-49 years	Ischemic heart disease	Number	2019	126.8094447	172.0800914	95.19749301	Republic of Latvia	LATVIA
Deaths	Guinea-Bissau	Both	25-49 years	Ischemic heart disease	Number	2019	120.7403393	165.2814372	85.18685327	Republic of Guinea-Bissau	GUINEA-BISSAU
Deaths	Israel	Both	25-49 years	Ischemic heart disease	Number	2019	119.3889539	129.5257139	108.9102237	State of Israel	ISRAEL
Deaths	Ireland	Both	25-49 years	Ischemic heart disease	Number	2019	118.4130603	130.8512726	105.2981102	Ireland	IRELAND
Deaths	Bahrain	Both	25-49 years	Ischemic heart disease	Number	2019	118.0150797	149.427324	91.95577646	State of Bahrain	BAHRAIN
Deaths	Puerto Rico	Both	25-49 years	Ischemic heart disease	Number	2019	113.6272695	148.6225368	82.98476924	Puerto Rico	PUERTO RICO
Deaths	Finland	Both	25-49 years	Ischemic heart disease	Number	2019	109.0647548	130.1360887	95.44987625	Republic of Finland	FINLAND
Deaths	Mauritius	Both	25-49 years	Ischemic heart disease	Number	2019	106.2714671	133.2912192	83.54816677	Republic of Mauritius	MAURITIUS
Deaths	Trinidad and Tobago	Both	25-49 years	Ischemic heart disease	Number	2019	103.4826913	139.5919622	72.29574731	Republic of Trinidad and Tobago	TRINIDAD AND TOBAGO
Deaths	Panama	Both	25-49 years	Ischemic heart disease	Number	2019	101.6103887	136.5913488	73.42150949	Republic of Panama	PANAMA
Deaths	Mauritania	Both	25-49 years	Ischemic heart disease	Number	2019	95.00221869	141.3197971	57.72628317	Islamic Republic of Mauritania	MAURITANIA
Deaths	Namibia	Both	25-49 years	Ischemic heart disease	Number	2019	94.52261376	143.9527457	58.63661874	Republic of Namibia	NAMIBIA
Deaths	Uruguay	Both	25-49 years	Ischemic heart disease	Number	2019	91.72831818	101.195181	83.03640073	Oriental Republic of Uruguay	URUGUAY
Deaths	Jamaica	Both	25-49 years	Ischemic heart disease	Number	2019	91.16205544	120.4455885	67.77836366	Jamaica	JAMAICA
Deaths	Gambia	Both	25-49 years	Ischemic heart disease	Number	2019	89.40860776	131.8424683	60.4378817	Republic of the Gambia	GAMBIA
Deaths	Norway	Both	25-49 years	Ischemic heart disease	Number	2019	86.94853462	95.88263676	80.53475981	Kingdom of Norway	NORWAY
Deaths	Guyana	Both	25-49 years	Ischemic heart disease	Number	2019	85.08052719	111.6753082	62.52427538	Guyana	GUYANA
Deaths	Vanuatu	Both	25-49 years	Ischemic heart disease	Number	2019	81.13017501	114.7540681	52.20818476	Republic of Vanuatu	VANUATU
Deaths	Denmark	Both	25-49 years	Ischemic heart disease	Number	2019	79.54826338	90.72059977	70.20739705	Kingdom of Denmark	DENMARK
Deaths	Gabon	Both	25-49 years	Ischemic heart disease	Number	2019	76.76732519	116.0440039	51.31853275	Gabonese Republic	GABON
Deaths	Timor-Leste	Both	25-49 years	Ischemic heart disease	Number	2019	70.66930643	108.9874038	17.43610171	East Timor	EAST TIMOR
Deaths	Eswatini	Both	25-49 years	Ischemic heart disease	Number	2019	66.01677021	103.1255815	37.75302451	Kingdom of Swaziland	SWAZILAND
Deaths	Cyprus	Both	25-49 years	Ischemic heart disease	Number	2019	64.36020857	73.88229249	55.56603012	Republic of Cyprus	CYPRUS
Deaths	Djibouti	Both	25-49 years	Ischemic heart disease	Number	2019	62.91500968	101.7843598	34.10529891	Republic of Djibouti	DJIBOUTI
Deaths	Bhutan	Both	25-49 years	Ischemic heart disease	Number	2019	59.30265927	83.8178061	38.52020554	Kingdom of Bhutan	BHUTAN
Deaths	Estonia	Both	25-49 years	Ischemic heart disease	Number	2019	47.16944232	65.2501319	34.41515633	Estonia	ESTONIA
Deaths	Suriname	Both	25-49 years	Ischemic heart disease	Number	2019	42.37726521	53.19031667	33.38164276	Republic of Suriname	SURINAME
Deaths	Brunei Darussalam	Both	25-49 years	Ischemic heart disease	Number	2019	41.17173349	48.94089043	34.22257393	Brunei Darussalam	BRUNEI
Deaths	Slovenia	Both	25-49 years	Ischemic heart disease	Number	2019	40.92235006	54.90734053	30.19247465	Republic of Slovenia	SLOVENIA
Deaths	Kiribati	Both	25-49 years	Ischemic heart disease	Number	2019	38.34971961	49.49035223	28.89661237	Republic of Kiribati	KIRIBATI
Deaths	Montenegro	Both	25-49 years	Ischemic heart disease	Number	2019	35.99549859	45.79151608	27.26173668	Reoublic of Montenegro	MONTENEGRO
Deaths	Samoa	Both	25-49 years	Ischemic heart disease	Number	2019	33.92423051	47.51377466	21.30978142	Independent State of Samoa	SAMOA
Deaths	Comoros	Both	25-49 years	Ischemic heart disease	Number	2019	33.02038152	48.20194383	19.58434362	Comoros	COMOROS
Deaths	Maldives	Both	25-49 years	Ischemic heart disease	Number	2019	32.49401021	39.6371231	26.12036919	Republic of Maldives	MALDIVES
Deaths	Micronesia (Federated States of)	Both	25-49 years	Ischemic heart disease	Number	2019	31.42545894	48.02514223	9.047108525	Federated States of Micronesia	MICRONESIA,FEDERATED STATES OF
Deaths	Equatorial Guinea	Both	25-49 years	Ischemic heart disease	Number	2019	29.58386335	49.38787664	16.57148947	Republic of Equatorial Guinea	EQUATORIAL GUINEA
Deaths	Bahamas	Both	25-49 years	Ischemic heart disease	Number	2019	28.6013055	37.29594002	22.09302012	Commonwealth of the Bahamas	BAHAMAS
Deaths	Guam	Both	25-49 years	Ischemic heart disease	Number	2019	25.95024635	31.14200091	21.3361139	NA	NA
Deaths	Cabo Verde	Both	25-49 years	Ischemic heart disease	Number	2019	20.34370925	27.78299786	14.71305853	Republic of Cape Verde	CAPE VERDE
Deaths	Marshall Islands	Both	25-49 years	Ischemic heart disease	Number	2019	18.91239643	26.92228252	12.86548516	Republic of the Marshall Islands	MARSHALL ISLANDS
Deaths	Belize	Both	25-49 years	Ischemic heart disease	Number	2019	16.98488695	20.41353339	14.10861419	Belize	BELIZE
Deaths	Malta	Both	25-49 years	Ischemic heart disease	Number	2019	13.65728178	15.48920815	12.02627172	Republic of Malta	MALTA
Deaths	Luxembourg	Both	25-49 years	Ischemic heart disease	Number	2019	12.231298	14.06550927	10.52582187	Grand Duchy of Luxembourg	LUXEMBOURG
Deaths	Seychelles	Both	25-49 years	Ischemic heart disease	Number	2019	9.446738632	11.34805553	7.826334807	Republic of Seychelles	SEYCHELLES
Deaths	Tonga	Both	25-49 years	Ischemic heart disease	Number	2019	9.171732753	12.72921061	6.534408118	Kingdom of Tonga	TONGA
Deaths	Sao Tome and Principe	Both	25-49 years	Ischemic heart disease	Number	2019	9.041155207	12.7963991	6.065647944	Democratic Republic of Sao Tome and Prin	SAO TOME AND PRINCIPE
Deaths	Barbados	Both	25-49 years	Ischemic heart disease	Number	2019	8.850428172	11.21010132	7.007139131	Barbados	BARBADOS
Deaths	Iceland	Both	25-49 years	Ischemic heart disease	Number	2019	7.977125346	8.983630208	7.060293788	Republic of Iceland	ICELAND
Deaths	American Samoa	Both	25-49 years	Ischemic heart disease	Number	2019	7.227509622	9.577750511	5.29406154	American Samoa	AMERICAN SAMOA
Deaths	United States Virgin Islands	Both	25-49 years	Ischemic heart disease	Number	2019	7.15424844	9.817020721	5.15277827	British Virgin Islands	VIRGIN ISLANDS,BRITISH
Deaths	Saint Vincent and the Grenadines	Both	25-49 years	Ischemic heart disease	Number	2019	7.064694063	8.503251597	5.865230197	Saint Vincent and the Grenadines	SAINT VINCENT AND THE GRENADINES
Deaths	Palau	Both	25-49 years	Ischemic heart disease	Number	2019	6.590094958	8.848163854	4.687427828	Republic of Palau	PALAU
Deaths	Northern Mariana Islands	Both	25-49 years	Ischemic heart disease	Number	2019	6.169947966	8.510840132	4.467597225	Commonwealth of the Northern Mariana Isl	NORTHERN MARIANA ISLANDS
Deaths	Saint Lucia	Both	25-49 years	Ischemic heart disease	Number	2019	5.987163182	7.308695832	4.809381482	Saint Lucia	SAINT LUCIA
Deaths	Grenada	Both	25-49 years	Ischemic heart disease	Number	2019	4.487606001	5.37443853	3.776148534	Grenada	GRENADA
Deaths	Nauru	Both	25-49 years	Ischemic heart disease	Number	2019	4.320711282	5.630587375	3.252358735	Republic of Nauru	NAURU
Deaths	Tuvalu	Both	25-49 years	Ischemic heart disease	Number	2019	3.037416273	4.266180183	2.068414674	Tuvalu	TUVALU
Deaths	Antigua and Barbuda	Both	25-49 years	Ischemic heart disease	Number	2019	2.676446846	3.236209621	2.141787379	Antigua and Barbuda	ANTIGUA AND BARBUDA
Deaths	Saint Kitts and Nevis	Both	25-49 years	Ischemic heart disease	Number	2019	2.424057296	3.760364442	0.788584538	Federation of Saint Kitts and Nevis	SAINT KITTS AND NEVIS
Deaths	Greenland	Both	25-49 years	Ischemic heart disease	Number	2019	2.208105645	2.978707671	1.630761374	Greenland	GREENLAND
Deaths	Dominica	Both	25-49 years	Ischemic heart disease	Number	2019	2.137546364	2.790346438	1.572192424	Commonwealth of Dominica	DOMINICA
Deaths	Andorra	Both	25-49 years	Ischemic heart disease	Number	2019	2.094364413	2.922016648	1.440329947	Andorra	ANDORRA
Deaths	Bermuda	Both	25-49 years	Ischemic heart disease	Number	2019	2.028672319	2.511882461	1.600444224	Bermuda	BERMUDA
Deaths	Cook Islands	Both	25-49 years	Ischemic heart disease	Number	2019	1.834628347	2.500184057	1.170650551	Cook Islands	COOK ISLANDS
Deaths	Monaco	Both	25-49 years	Ischemic heart disease	Number	2019	0.99094345	1.393241504	0.669999065	Principality of Monaco	MONACO
Deaths	San Marino	Both	25-49 years	Ischemic heart disease	Number	2019	0.625228408	1.013788601	0.359311717	Republic of San Marino	SAN MARINO
Deaths	Niue	Both	25-49 years	Ischemic heart disease	Number	2019	0.292644147	0.442674502	0.180065857	Niue	NIUE
Deaths	Tokelau	Both	25-49 years	Ischemic heart disease	Number	2019	0.214333106	0.311587923	0.126061432	Tokelau	TOKELAU
