# Supplementary material for: Global burden, trends, and inequalities of ischemic heart disease among young adults from 1990 to 2019: a population-based study
Source: Front Cardiovasc Med. 2023 Nov 24;10:1274663. doi: 10.3389/fcvm.2023.1274663 (PMC10704897; doi:10.3389/fcvm.2023.1274663)
Supplement: Supplementary file 5 [file Datasheet5.csv]

measure	location	sex	age	cause	metric	year	val	upper	lower	sdi	pop	se	order
DALYs (Disability-Adjusted Life Years)	Somalia	Both	25-49 years	Ischemic heart disease	Rate	1990	917.059339	1368.983359	611.4363297	0.0508	1846149.02046182	193.251793188776	1
DALYs (Disability-Adjusted Life Years)	Niger	Both	25-49 years	Ischemic heart disease	Rate	1990	603.4251865	833.7044891	435.3682252	0.0728	1921738.67122216	101.616393852041	2
DALYs (Disability-Adjusted Life Years)	Chad	Both	25-49 years	Ischemic heart disease	Rate	1990	500.2338181	660.3976941	369.5973026	0.108	1411041.29115439	74.1837733418367	3
DALYs (Disability-Adjusted Life Years)	Mozambique	Both	25-49 years	Ischemic heart disease	Rate	1990	457.9644103	605.0019609	339.0902359	0.12	3277974.02027002	67.8346237244898	4
DALYs (Disability-Adjusted Life Years)	Burkina Faso	Both	25-49 years	Ischemic heart disease	Rate	1990	659.8026442	858.0218393	488.1057588	0.125	2169245.70657291	94.3663470663265	5
DALYs (Disability-Adjusted Life Years)	Mali	Both	25-49 years	Ischemic heart disease	Rate	1990	575.3325508	762.8349718	436.8723508	0.126	2122155.2812357	83.1537298469388	6
DALYs (Disability-Adjusted Life Years)	Ethiopia	Both	25-49 years	Ischemic heart disease	Rate	1990	1019.194801	1428.990285	763.6050044	0.144	12523352.4008429	169.741143010204	7
DALYs (Disability-Adjusted Life Years)	Uganda	Both	25-49 years	Ischemic heart disease	Rate	1990	354.7168746	502.8056375	238.5217951	0.167	3989527.24540752	67.4193475510204	8
DALYs (Disability-Adjusted Life Years)	Guinea	Both	25-49 years	Ischemic heart disease	Rate	1990	508.1190354	673.4177933	365.9895151	0.175	1571459.41956673	78.4255811734694	9
DALYs (Disability-Adjusted Life Years)	Yemen	Both	25-49 years	Ischemic heart disease	Rate	1990	2961.777039	4056.761479	1992.647487	0.176	3147323.87121261	526.559691836735	10
DALYs (Disability-Adjusted Life Years)	Central African Republic	Both	25-49 years	Ischemic heart disease	Rate	1990	1159.573754	1678.493746	813.3434067	0.186	723444.759143976	220.701617168367	11
DALYs (Disability-Adjusted Life Years)	Afghanistan	Both	25-49 years	Ischemic heart disease	Rate	1990	5591.925757	7857.500152	3932.856337	0.187	2359743.88738957	1001.18464668367	12
DALYs (Disability-Adjusted Life Years)	Burundi	Both	25-49 years	Ischemic heart disease	Rate	1990	907.3816855	1321.241525	602.6735934	0.198	1423986.97921496	183.308145816327	13
DALYs (Disability-Adjusted Life Years)	Nepal	Both	25-49 years	Ischemic heart disease	Rate	1990	1300.922806	1702.958091	981.9387134	0.198	5311275.53237258	183.933514693878	14
DALYs (Disability-Adjusted Life Years)	Eritrea	Both	25-49 years	Ischemic heart disease	Rate	1990	796.2203123	1202.658143	504.1487375	0.198	766023.882083172	178.191174872449	15
DALYs (Disability-Adjusted Life Years)	Guinea-Bissau	Both	25-49 years	Ischemic heart disease	Rate	1990	1049.420455	1510.917907	727.1548997	0.2	249096.624574355	199.939542678571	16
DALYs (Disability-Adjusted Life Years)	Sierra Leone	Both	25-49 years	Ischemic heart disease	Rate	1990	665.7501771	949.907771	447.8595166	0.207	987852.223320738	128.073534285714	17
DALYs (Disability-Adjusted Life Years)	Equatorial Guinea	Both	25-49 years	Ischemic heart disease	Rate	1990	1108.025231	1540.214638	755.8779629	0.208	102330.84898232	200.085886505102	18
DALYs (Disability-Adjusted Life Years)	Benin	Both	25-49 years	Ischemic heart disease	Rate	1990	565.0559486	716.2803883	432.5295018	0.209	1165785.03079924	72.3854302295918	19
DALYs (Disability-Adjusted Life Years)	Malawi	Both	25-49 years	Ischemic heart disease	Rate	1990	702.6986958	896.2576586	534.0030367	0.213	2407633.86467866	92.4118933418367	20
DALYs (Disability-Adjusted Life Years)	Gambia	Both	25-49 years	Ischemic heart disease	Rate	1990	555.3738325	773.9172696	373.6654301	0.218	253869.901433821	102.105061096939	21
DALYs (Disability-Adjusted Life Years)	Liberia	Both	25-49 years	Ischemic heart disease	Rate	1990	670.912518	880.6902559	487.1910384	0.221	499200.195402431	100.382453443878	22
DALYs (Disability-Adjusted Life Years)	Sudan	Both	25-49 years	Ischemic heart disease	Rate	1990	3318.63498	4347.127305	2436.339575	0.227	5160242.00945823	487.445849489796	23
DALYs (Disability-Adjusted Life Years)	Senegal	Both	25-49 years	Ischemic heart disease	Rate	1990	618.6640452	775.3266154	464.6658299	0.227	1821485.55547904	79.2502003826531	24
DALYs (Disability-Adjusted Life Years)	Bhutan	Both	25-49 years	Ischemic heart disease	Rate	1990	1200.264992	1677.452182	747.8579162	0.228	165107.020980283	237.141394336735	25
DALYs (Disability-Adjusted Life Years)	Angola	Both	25-49 years	Ischemic heart disease	Rate	1990	838.1300948	1136.367746	598.3301295	0.238	2733446.53632785	137.254494005102	26
DALYs (Disability-Adjusted Life Years)	Pakistan	Both	25-49 years	Ischemic heart disease	Rate	1990	1695.915373	1965.628305	1434.367256	0.247	28135797.0240694	135.525777806122	27
DALYs (Disability-Adjusted Life Years)	South Sudan	Both	25-49 years	Ischemic heart disease	Rate	1990	413.9909841	587.1115481	276.8380863	0.248	1493456.8703695	79.1513933163265	28
DALYs (Disability-Adjusted Life Years)	Côte d'Ivoire	Both	25-49 years	Ischemic heart disease	Rate	1990	729.1644846	945.4721994	546.6055505	0.256	3226521.57023164	101.751696147959	29
DALYs (Disability-Adjusted Life Years)	Rwanda	Both	25-49 years	Ischemic heart disease	Rate	1990	642.590847	894.509228	445.5245739	0.257	1786968.31718163	114.536901556122	30
DALYs (Disability-Adjusted Life Years)	United Republic of Tanzania	Both	25-49 years	Ischemic heart disease	Rate	1990	409.7987	535.0098867	309.5581934	0.26	6176711.9870726	57.5131870663265	31
DALYs (Disability-Adjusted Life Years)	Democratic Republic of the Congo	Both	25-49 years	Ischemic heart disease	Rate	1990	718.008514	981.1055324	515.5630924	0.26	9451927.84888527	118.760826530612	32
DALYs (Disability-Adjusted Life Years)	Madagascar	Both	25-49 years	Ischemic heart disease	Rate	1990	1093.495547	1311.007495	884.1612847	0.265	2990867.7293569	108.889339362245	33
DALYs (Disability-Adjusted Life Years)	Togo	Both	25-49 years	Ischemic heart disease	Rate	1990	662.4291801	847.0448781	504.1023498	0.266	896850.081676592	87.4853388520408	34
DALYs (Disability-Adjusted Life Years)	Cambodia	Both	25-49 years	Ischemic heart disease	Rate	1990	1067.472424	1446.698119	806.2647196	0.266	2669378.17472032	163.375867193878	35
DALYs (Disability-Adjusted Life Years)	Bangladesh	Both	25-49 years	Ischemic heart disease	Rate	1990	1217.750333	1441.493879	943.7064562	0.267	28762857.4626828	126.98658744898	36
DALYs (Disability-Adjusted Life Years)	Lao People's Democratic Republic	Both	25-49 years	Ischemic heart disease	Rate	1990	1479.439537	2053.738151	1083.161588	0.268	1088303.44329833	247.596061989796	37
DALYs (Disability-Adjusted Life Years)	Comoros	Both	25-49 years	Ischemic heart disease	Rate	1990	639.5092981	957.2420816	183.3053422	0.274	111908.349849958	197.432841683673	38
DALYs (Disability-Adjusted Life Years)	Timor-Leste	Both	25-49 years	Ischemic heart disease	Rate	1990	650.9034994	922.5037527	443.7192809	0.274	234657.106947291	122.138895867347	39
DALYs (Disability-Adjusted Life Years)	Djibouti	Both	25-49 years	Ischemic heart disease	Rate	1990	547.5644613	758.4028982	369.4284609	0.275	126984.143720346	99.2281727806122	40
DALYs (Disability-Adjusted Life Years)	Solomon Islands	Both	25-49 years	Ischemic heart disease	Rate	1990	7187.822024	9871.13414	5214.646222	0.279	81646.0041751519	1187.87957091837	41
DALYs (Disability-Adjusted Life Years)	Myanmar	Both	25-49 years	Ischemic heart disease	Rate	1990	1626.108074	2266.871512	1152.336365	0.284	12049505.6875515	284.320190561225	42
DALYs (Disability-Adjusted Life Years)	Papua New Guinea	Both	25-49 years	Ischemic heart disease	Rate	1990	1713.529996	2575.151841	1137.366344	0.292	1171181.40979708	366.782014540816	43
DALYs (Disability-Adjusted Life Years)	Cabo Verde	Both	25-49 years	Ischemic heart disease	Rate	1990	519.1573848	617.8287061	434.7360996	0.292	77298.2087277988	46.7072975765306	44
DALYs (Disability-Adjusted Life Years)	Zambia	Both	25-49 years	Ischemic heart disease	Rate	1990	791.4167053	1026.191844	605.9583166	0.299	1833742.26613755	107.202430459184	45
DALYs (Disability-Adjusted Life Years)	Sao Tome and Principe	Both	25-49 years	Ischemic heart disease	Rate	1990	501.0295853	658.8376578	325.2803785	0.299	26501.1336100204	85.0911426785714	46
DALYs (Disability-Adjusted Life Years)	Maldives	Both	25-49 years	Ischemic heart disease	Rate	1990	1890.107365	2370.08301	1578.242308	0.303	51715.2874316698	202.000179081633	47
DALYs (Disability-Adjusted Life Years)	Nigeria	Both	25-49 years	Ischemic heart disease	Rate	1990	599.4586145	911.3999896	394.1514752	0.305	23654501.7414364	131.951151632653	48
DALYs (Disability-Adjusted Life Years)	Haiti	Both	25-49 years	Ischemic heart disease	Rate	1990	1844.628774	2358.289228	1422.937887	0.307	1757969.09002004	238.610035969388	49
DALYs (Disability-Adjusted Life Years)	Mauritania	Both	25-49 years	Ischemic heart disease	Rate	1990	723.7916365	925.1127368	560.8209535	0.308	525111.197082944	92.931577372449	50
DALYs (Disability-Adjusted Life Years)	Cameroon	Both	25-49 years	Ischemic heart disease	Rate	1990	439.1489357	595.9821754	308.0504431	0.313	2590737.20010007	73.4519725255102	51
DALYs (Disability-Adjusted Life Years)	Palestine	Both	25-49 years	Ischemic heart disease	Rate	1990	1473.92716	1900.563034	1114.18866	0.314	469028.760197025	200.605707653061	52
DALYs (Disability-Adjusted Life Years)	Guatemala	Both	25-49 years	Ischemic heart disease	Rate	1990	1473.725927	1655.928893	1299.363322	0.315	1998187.95831245	90.9606048469388	53
DALYs (Disability-Adjusted Life Years)	Lesotho	Both	25-49 years	Ischemic heart disease	Rate	1990	425.9258387	583.6341247	293.9557476	0.321	468065.457411873	73.8975451785714	54
DALYs (Disability-Adjusted Life Years)	India	Both	25-49 years	Ischemic heart disease	Rate	1990	1851.700313	2065.824754	1643.932004	0.327	259112146.560679	107.625701530612	55
DALYs (Disability-Adjusted Life Years)	Honduras	Both	25-49 years	Ischemic heart disease	Rate	1990	1063.044937	1298.795034	845.96758	0.33	1157665.78653506	115.517207653061	56
DALYs (Disability-Adjusted Life Years)	Kenya	Both	25-49 years	Ischemic heart disease	Rate	1990	263.7025918	332.7436341	208.3651154	0.333	5418802.08255983	31.7292139540816	57
DALYs (Disability-Adjusted Life Years)	Nicaragua	Both	25-49 years	Ischemic heart disease	Rate	1990	549.8923734	610.48309	493.6948705	0.338	948523.461457388	29.7929131377551	58
DALYs (Disability-Adjusted Life Years)	Morocco	Both	25-49 years	Ischemic heart disease	Rate	1990	2163.554291	2670.513844	1756.332208	0.347	7346198.52533364	233.209601020408	59
DALYs (Disability-Adjusted Life Years)	Ghana	Both	25-49 years	Ischemic heart disease	Rate	1990	722.3396464	930.3530654	544.1073275	0.355	3983034.96673722	98.532075994898	60
DALYs (Disability-Adjusted Life Years)	Vanuatu	Both	25-49 years	Ischemic heart disease	Rate	1990	3306.292599	4589.698593	2131.600523	0.361	41579.3985123342	627.065834183673	61
DALYs (Disability-Adjusted Life Years)	Congo	Both	25-49 years	Ischemic heart disease	Rate	1990	1256.447022	1703.335583	889.5414457	0.364	606985.529833822	207.600545229592	62
DALYs (Disability-Adjusted Life Years)	Syrian Arab Republic	Both	25-49 years	Ischemic heart disease	Rate	1990	3695.275545	4516.172657	2951.294854	0.367	3019941.88582411	399.203521173469	63
DALYs (Disability-Adjusted Life Years)	Gabon	Both	25-49 years	Ischemic heart disease	Rate	1990	826.2628634	1118.777143	566.7760601	0.388	256633.750772705	140.816602780612	64
DALYs (Disability-Adjusted Life Years)	Viet Nam	Both	25-49 years	Ischemic heart disease	Rate	1990	600.3130114	800.0240443	435.2423207	0.39	19265494.3319107	93.0565621428571	65
DALYs (Disability-Adjusted Life Years)	El Salvador	Both	25-49 years	Ischemic heart disease	Rate	1990	1265.684584	1379.618146	1154.323553	0.39	1408971.5579585	57.4731104591837	66
DALYs (Disability-Adjusted Life Years)	Iraq	Both	25-49 years	Ischemic heart disease	Rate	1990	2152.807479	2620.015547	1742.424093	0.392	4395417.36162913	223.875370918367	67
DALYs (Disability-Adjusted Life Years)	Eswatini	Both	25-49 years	Ischemic heart disease	Rate	1990	613.83695	814.3989796	457.1562649	0.392	192329.918700494	91.1333455867347	68
DALYs (Disability-Adjusted Life Years)	Zimbabwe	Both	25-49 years	Ischemic heart disease	Rate	1990	360.7708071	446.3341301	289.2756406	0.394	2451740.21866176	40.0659411989796	69
DALYs (Disability-Adjusted Life Years)	Marshall Islands	Both	25-49 years	Ischemic heart disease	Rate	1990	3076.999863	3928.225279	2319.513779	0.398	11472.8821331539	410.385586734694	70
DALYs (Disability-Adjusted Life Years)	Egypt	Both	25-49 years	Ischemic heart disease	Rate	1990	3064.161737	3646.511747	2762.246637	0.403	16159970.5439678	225.577834183673	71
DALYs (Disability-Adjusted Life Years)	Iran (Islamic Republic of)	Both	25-49 years	Ischemic heart disease	Rate	1990	1715.516657	1913.123098	1572.619484	0.404	14791814.4100876	86.8631668367347	72
DALYs (Disability-Adjusted Life Years)	Libya	Both	25-49 years	Ischemic heart disease	Rate	1990	1653.963552	2253.655843	1311.745204	0.405	1070948.48541606	240.28332627551	73
DALYs (Disability-Adjusted Life Years)	Bolivia (Plurinational State of)	Both	25-49 years	Ischemic heart disease	Rate	1990	793.1074468	1108.7027	513.5622002	0.412	1773233.35064077	151.821556071429	74
DALYs (Disability-Adjusted Life Years)	Dominican Republic	Both	25-49 years	Ischemic heart disease	Rate	1990	1207.471625	1374.146426	1052.877662	0.425	2090161.61564407	81.9563173469388	75
DALYs (Disability-Adjusted Life Years)	Kiribati	Both	25-49 years	Ischemic heart disease	Rate	1990	5417.5751	6768.683963	4281.258312	0.425	22200.7616595494	634.54735994898	76
DALYs (Disability-Adjusted Life Years)	Tuvalu	Both	25-49 years	Ischemic heart disease	Rate	1990	3294.144796	4432.135935	2355.245134	0.426	2928.03979226227	529.819081887755	77
DALYs (Disability-Adjusted Life Years)	Tokelau	Both	25-49 years	Ischemic heart disease	Rate	1990	2092.050357	3006.831208	1365.19295	0.427	417.315680498905	418.785269897959	78
DALYs (Disability-Adjusted Life Years)	Belize	Both	25-49 years	Ischemic heart disease	Rate	1990	624.161804	700.0353521	546.4533493	0.428	47099.6103247382	39.1790823469388	79
DALYs (Disability-Adjusted Life Years)	Democratic People's Republic of Korea	Both	25-49 years	Ischemic heart disease	Rate	1990	1126.543618	1568.039825	768.3917084	0.431	6915231.90665567	203.991866479592	80
DALYs (Disability-Adjusted Life Years)	Botswana	Both	25-49 years	Ischemic heart disease	Rate	1990	713.2041166	1102.231795	468.5021432	0.431	332005.113902707	161.6657275	81
DALYs (Disability-Adjusted Life Years)	China	Both	25-49 years	Ischemic heart disease	Rate	1990	770.2745647	888.0083035	647.6411693	0.433	409179266.26594	61.3181464795918	82
DALYs (Disability-Adjusted Life Years)	Tunisia	Both	25-49 years	Ischemic heart disease	Rate	1990	1295.90339	1579.490599	1055.209958	0.434	2408264.12469731	133.745061479592	83
DALYs (Disability-Adjusted Life Years)	Algeria	Both	25-49 years	Ischemic heart disease	Rate	1990	2515.693074	3189.65683	1934.708408	0.436	6508352.19091713	320.139903571429	84
DALYs (Disability-Adjusted Life Years)	Oman	Both	25-49 years	Ischemic heart disease	Rate	1990	2046.418787	2792.676734	1521.020381	0.441	644149.160223207	324.402130867347	85
DALYs (Disability-Adjusted Life Years)	Micronesia (Federated States of)	Both	25-49 years	Ischemic heart disease	Rate	1990	4246.038288	6020.960736	2945.076246	0.447	27418.7415126327	784.664410714286	86
DALYs (Disability-Adjusted Life Years)	Guyana	Both	25-49 years	Ischemic heart disease	Rate	1990	2131.747536	2461.272935	1795.861337	0.452	235510.144167716	169.747856632653	87
DALYs (Disability-Adjusted Life Years)	Indonesia	Both	25-49 years	Ischemic heart disease	Rate	1990	1375.342111	1581.253505	1172.627909	0.452	57276585.717923	104.241223469388	88
DALYs (Disability-Adjusted Life Years)	Namibia	Both	25-49 years	Ischemic heart disease	Rate	1990	558.0365507	749.1883431	358.2175433	0.454	362485.261220036	99.7374489285714	89
DALYs (Disability-Adjusted Life Years)	Lebanon	Both	25-49 years	Ischemic heart disease	Rate	1990	2880.544626	3477.177351	2336.608691	0.462	914141.246048989	290.961392857143	90
DALYs (Disability-Adjusted Life Years)	Saint Vincent and the Grenadines	Both	25-49 years	Ischemic heart disease	Rate	1990	1133.313555	1258.927962	1012.179245	0.462	30004.9981109311	62.9461012755102	91
DALYs (Disability-Adjusted Life Years)	Grenada	Both	25-49 years	Ischemic heart disease	Rate	1990	1139.683697	1255.039284	1024.665609	0.463	22921.2046195591	58.7687946428572	92
DALYs (Disability-Adjusted Life Years)	Mongolia	Both	25-49 years	Ischemic heart disease	Rate	1990	2249.328476	2756.253013	1809.490751	0.465	586465.260739787	241.520985204082	93
DALYs (Disability-Adjusted Life Years)	Paraguay	Both	25-49 years	Ischemic heart disease	Rate	1990	745.9862156	850.4795586	654.7331465	0.465	1141366.39593937	49.9353092091837	94
DALYs (Disability-Adjusted Life Years)	Tajikistan	Both	25-49 years	Ischemic heart disease	Rate	1990	1276.858516	1446.774933	1160.55253	0.468	1375675.52909611	73.0159191326531	95
DALYs (Disability-Adjusted Life Years)	Turkey	Both	25-49 years	Ischemic heart disease	Rate	1990	1740.003285	2093.326697	1432.899804	0.473	17976338.674088	168.476248214286	96
DALYs (Disability-Adjusted Life Years)	Colombia	Both	25-49 years	Ischemic heart disease	Rate	1990	842.4102659	883.5199555	804.1607759	0.478	10308674.281535	20.2446886734694	97
DALYs (Disability-Adjusted Life Years)	Saudi Arabia	Both	25-49 years	Ischemic heart disease	Rate	1990	1454.064052	1963.075606	1044.51155	0.48	4898419.87233057	234.327565306122	98
DALYs (Disability-Adjusted Life Years)	Saint Lucia	Both	25-49 years	Ischemic heart disease	Rate	1990	769.3687164	860.614998	684.0068575	0.483	37805.804714379	45.0530970663265	99
DALYs (Disability-Adjusted Life Years)	Brazil	Both	25-49 years	Ischemic heart disease	Rate	1990	1279.295265	1322.359022	1241.869686	0.487	47364016.0543299	20.532993877551	100
DALYs (Disability-Adjusted Life Years)	Uzbekistan	Both	25-49 years	Ischemic heart disease	Rate	1990	1391.664117	1464.14577	1318.346795	0.49	5776673.88619874	37.1936160714286	101
DALYs (Disability-Adjusted Life Years)	Philippines	Both	25-49 years	Ischemic heart disease	Rate	1990	611.6900487	1018.698331	537.9424715	0.497	18317353.7362991	122.641800892857	102
DALYs (Disability-Adjusted Life Years)	Suriname	Both	25-49 years	Ischemic heart disease	Rate	1990	1346.57294	1497.495213	1093.912657	0.498	116719.590189243	102.954733673469	103
DALYs (Disability-Adjusted Life Years)	Nauru	Both	25-49 years	Ischemic heart disease	Rate	1990	5550.940635	7259.430164	4119.289577	0.499	3093.86882551706	801.056272193878	104
DALYs (Disability-Adjusted Life Years)	Peru	Both	25-49 years	Ischemic heart disease	Rate	1990	726.62511	850.0122033	616.8903791	0.501	6257824.68860658	59.4698531122449	105
DALYs (Disability-Adjusted Life Years)	Ecuador	Both	25-49 years	Ischemic heart disease	Rate	1990	759.1198386	817.7011491	696.6067475	0.503	2915799.81601881	30.8914289795918	106
DALYs (Disability-Adjusted Life Years)	Sri Lanka	Both	25-49 years	Ischemic heart disease	Rate	1990	1476.96917	1690.536985	1255.535155	0.504	5876716.11677697	110.969854591837	107
DALYs (Disability-Adjusted Life Years)	Mexico	Both	25-49 years	Ischemic heart disease	Rate	1990	607.5876525	622.4416691	593.5968576	0.507	24176275.3460979	7.35837028061224	108
DALYs (Disability-Adjusted Life Years)	Thailand	Both	25-49 years	Ischemic heart disease	Rate	1990	736.9398412	886.1998781	612.7397777	0.508	19769572.5962491	69.7602296938775	109
DALYs (Disability-Adjusted Life Years)	Venezuela (Bolivarian Republic of)	Both	25-49 years	Ischemic heart disease	Rate	1990	1207.084392	1269.556279	1153.50463	0.509	5823343.72983687	29.6050125	110
DALYs (Disability-Adjusted Life Years)	Tonga	Both	25-49 years	Ischemic heart disease	Rate	1990	1363.031029	1680.918461	1082.378991	0.51	23820.8873535015	152.688640306122	111
DALYs (Disability-Adjusted Life Years)	Jordan	Both	25-49 years	Ischemic heart disease	Rate	1990	1338.10756	1580.959837	1102.749259	0.52	916024.852739004	121.992494387755	112
DALYs (Disability-Adjusted Life Years)	Mauritius	Both	25-49 years	Ischemic heart disease	Rate	1990	2313.910921	2432.290037	2193.13752	0.527	400035.076060077	61.0082951530612	113
DALYs (Disability-Adjusted Life Years)	Fiji	Both	25-49 years	Ischemic heart disease	Rate	1990	3858.586187	4675.215074	3191.188089	0.527	246932.78538754	378.5783125	114
DALYs (Disability-Adjusted Life Years)	Samoa	Both	25-49 years	Ischemic heart disease	Rate	1990	2095.64017	3016.498226	1446.677876	0.531	41952.6466103969	400.464375	115
DALYs (Disability-Adjusted Life Years)	Kyrgyzstan	Both	25-49 years	Ischemic heart disease	Rate	1990	1522.382421	1622.210897	1426.917173	0.532	1285409.60524685	49.8198275510204	116
DALYs (Disability-Adjusted Life Years)	Costa Rica	Both	25-49 years	Ischemic heart disease	Rate	1990	608.0913821	645.1767016	573.3735067	0.532	958838.605959096	18.3171415561224	117
DALYs (Disability-Adjusted Life Years)	Bosnia and Herzegovina	Both	25-49 years	Ischemic heart disease	Rate	1990	1172.466621	1269.365935	1087.065235	0.533	1633185.60884113	46.5052806122449	118
DALYs (Disability-Adjusted Life Years)	Armenia	Both	25-49 years	Ischemic heart disease	Rate	1990	1342.692162	1411.259992	1259.71911	0.536	1143278.31848217	38.6583882653061	119
DALYs (Disability-Adjusted Life Years)	Albania	Both	25-49 years	Ischemic heart disease	Rate	1990	711.9829357	785.0886615	645.4165988	0.54	1071444.30197989	35.6306282397959	120
DALYs (Disability-Adjusted Life Years)	Jamaica	Both	25-49 years	Ischemic heart disease	Rate	1990	370.3146853	408.008244	333.4607583	0.542	673591.01784993	19.0172157397959	121
DALYs (Disability-Adjusted Life Years)	Malaysia	Both	25-49 years	Ischemic heart disease	Rate	1990	881.1749419	999.2239035	771.1006318	0.542	5621195.10858654	58.1947121683674	122
DALYs (Disability-Adjusted Life Years)	Panama	Both	25-49 years	Ischemic heart disease	Rate	1990	546.8092357	594.9259869	505.4496634	0.544	743412.094023366	22.8255927295918	123
DALYs (Disability-Adjusted Life Years)	Turkmenistan	Both	25-49 years	Ischemic heart disease	Rate	1990	1932.838308	2083.464403	1796.400675	0.548	1038122.48381986	73.2305428571428	124
DALYs (Disability-Adjusted Life Years)	South Africa	Both	25-49 years	Ischemic heart disease	Rate	1990	945.2162744	1054.71393	842.1777074	0.552	11360098.152051	54.218424132653	125
DALYs (Disability-Adjusted Life Years)	Bahrain	Both	25-49 years	Ischemic heart disease	Rate	1990	1916.827471	2212.749639	1536.127809	0.553	218247.422463624	172.607609693878	126
DALYs (Disability-Adjusted Life Years)	Niue	Both	25-49 years	Ischemic heart disease	Rate	1990	3196.210893	4390.202843	2250.130963	0.566	638.793785731111	545.936704081633	127
DALYs (Disability-Adjusted Life Years)	Seychelles	Both	25-49 years	Ischemic heart disease	Rate	1990	1358.872774	1527.407157	1183.426247	0.567	22494.3693181243	87.7502321428571	128
DALYs (Disability-Adjusted Life Years)	Azerbaijan	Both	25-49 years	Ischemic heart disease	Rate	1990	1861.701656	2050.402564	1618.611586	0.576	2268809.9230132	110.150759693878	129
DALYs (Disability-Adjusted Life Years)	Cuba	Both	25-49 years	Ischemic heart disease	Rate	1990	1190.596603	1237.080523	1143.576221	0.578	3848765.75519133	23.8531382653061	130
DALYs (Disability-Adjusted Life Years)	Dominica	Both	25-49 years	Ischemic heart disease	Rate	1990	717.0140689	866.1600042	580.990577	0.579	20622.2061028362	72.7473028571429	131
DALYs (Disability-Adjusted Life Years)	Antigua and Barbuda	Both	25-49 years	Ischemic heart disease	Rate	1990	733.6795055	817.1189396	656.0721078	0.579	19977.3650588043	41.0833754591837	132
DALYs (Disability-Adjusted Life Years)	Uruguay	Both	25-49 years	Ischemic heart disease	Rate	1990	849.9811212	911.0426379	793.7166115	0.581	994279.524179083	29.9301087755102	133
DALYs (Disability-Adjusted Life Years)	Argentina	Both	25-49 years	Ischemic heart disease	Rate	1990	1118.81288	1173.420465	1065.236303	0.581	10484199.4565847	27.5980005102041	134
DALYs (Disability-Adjusted Life Years)	Saint Kitts and Nevis	Both	25-49 years	Ischemic heart disease	Rate	1990	1393.386223	1553.952329	1238.079766	0.583	11822.0793797421	80.5797354591837	135
DALYs (Disability-Adjusted Life Years)	Republic of Moldova	Both	25-49 years	Ischemic heart disease	Rate	1990	1178.200974	1242.747097	1113.506819	0.585	1554439.36433096	32.9694586734694	136
DALYs (Disability-Adjusted Life Years)	Qatar	Both	25-49 years	Ischemic heart disease	Rate	1990	998.0847031	1261.99374	793.9415406	0.585	227122.073580043	119.40107127551	137
DALYs (Disability-Adjusted Life Years)	Belarus	Both	25-49 years	Ischemic heart disease	Rate	1990	1842.56882	1972.307657	1708.939898	0.591	3599541.56864901	67.1856528061224	138
DALYs (Disability-Adjusted Life Years)	Chile	Both	25-49 years	Ischemic heart disease	Rate	1990	398.554921	425.4576589	372.4437054	0.592	4553915.28755443	13.5239677295918	139
DALYs (Disability-Adjusted Life Years)	Kazakhstan	Both	25-49 years	Ischemic heart disease	Rate	1990	1999.779845	2122.545663	1840.679037	0.602	5451490.70111472	71.9047515306122	140
DALYs (Disability-Adjusted Life Years)	American Samoa	Both	25-49 years	Ischemic heart disease	Rate	1990	1665.04548	2035.497292	1349.663198	0.606	14644.1239857156	174.957677040816	141
DALYs (Disability-Adjusted Life Years)	Portugal	Both	25-49 years	Ischemic heart disease	Rate	1990	727.353358	758.4376315	698.6883173	0.607	3345987.09773612	15.2421719897959	142
DALYs (Disability-Adjusted Life Years)	North Macedonia	Both	25-49 years	Ischemic heart disease	Rate	1990	1555.167075	1709.687837	1423.863345	0.618	706406.45733896	72.9144112244898	143
DALYs (Disability-Adjusted Life Years)	Trinidad and Tobago	Both	25-49 years	Ischemic heart disease	Rate	1990	1551.357293	1653.144152	1466.17763	0.618	402321.43222394	47.6955413265307	144
DALYs (Disability-Adjusted Life Years)	United Arab Emirates	Both	25-49 years	Ischemic heart disease	Rate	1990	1240.094242	1728.446637	885.3814725	0.621	904794.507843198	215.067644005102	145
DALYs (Disability-Adjusted Life Years)	Palau	Both	25-49 years	Ischemic heart disease	Rate	1990	3370.92112	4633.439826	2281.743965	0.621	5459.11728530561	599.922413520408	146
DALYs (Disability-Adjusted Life Years)	Romania	Both	25-49 years	Ischemic heart disease	Rate	1990	1610.945175	1706.615447	1528.051794	0.625	7490686.03427508	45.5519522959183	147
DALYs (Disability-Adjusted Life Years)	Cook Islands	Both	25-49 years	Ischemic heart disease	Rate	1990	1767.818912	2448.010797	1279.154516	0.625	5733.74705998217	298.177622704082	148
DALYs (Disability-Adjusted Life Years)	Serbia	Both	25-49 years	Ischemic heart disease	Rate	1990	1373.776122	1558.136109	1230.01234	0.626	3250635.00723557	83.7050431122449	149
DALYs (Disability-Adjusted Life Years)	Bulgaria	Both	25-49 years	Ischemic heart disease	Rate	1990	2207.718223	2343.111042	2073.167104	0.631	2952401.50907088	68.8632494897959	150
DALYs (Disability-Adjusted Life Years)	Poland	Both	25-49 years	Ischemic heart disease	Rate	1990	2254.006581	2293.118403	2204.939619	0.632	13643323.7445505	22.494587755102	151
DALYs (Disability-Adjusted Life Years)	Spain	Both	25-49 years	Ischemic heart disease	Rate	1990	669.8215451	697.0257534	640.3799043	0.647	12887908.3353271	14.4504717091837	152
DALYs (Disability-Adjusted Life Years)	Barbados	Both	25-49 years	Ischemic heart disease	Rate	1990	692.2920355	758.2878796	631.819662	0.649	89124.9784737707	32.2623004081633	153
DALYs (Disability-Adjusted Life Years)	Ukraine	Both	25-49 years	Ischemic heart disease	Rate	1990	1505.777743	1650.189935	1352.42283	0.653	17834248.361561	75.9609961734694	154
DALYs (Disability-Adjusted Life Years)	Greenland	Both	25-49 years	Ischemic heart disease	Rate	1990	1261.25577	1636.387838	944.0323112	0.655	23539.1899353448	176.621307857143	155
DALYs (Disability-Adjusted Life Years)	Kuwait	Both	25-49 years	Ischemic heart disease	Rate	1990	1370.419695	1496.884419	1272.82555	0.655	744023.695919115	57.157874744898	156
DALYs (Disability-Adjusted Life Years)	Slovakia	Both	25-49 years	Ischemic heart disease	Rate	1990	1897.609385	2082.500024	1735.617806	0.656	1871404.24037877	88.4903617346939	157
DALYs (Disability-Adjusted Life Years)	Hungary	Both	25-49 years	Ischemic heart disease	Rate	1990	2617.555391	2738.059239	2512.216308	0.659	3638577.16019572	57.6129926020409	158
DALYs (Disability-Adjusted Life Years)	Cyprus	Both	25-49 years	Ischemic heart disease	Rate	1990	1012.760744	1183.031206	898.5053193	0.662	278631.361074577	72.5831343622449	159
DALYs (Disability-Adjusted Life Years)	Estonia	Both	25-49 years	Ischemic heart disease	Rate	1990	1918.235385	2115.565522	1744.13214	0.665	544044.40235247	94.7534137755102	160
DALYs (Disability-Adjusted Life Years)	Malta	Both	25-49 years	Ischemic heart disease	Rate	1990	794.0840553	850.0705766	745.8679564	0.666	139689.472598195	26.5823010714286	161
DALYs (Disability-Adjusted Life Years)	United States Virgin Islands	Both	25-49 years	Ischemic heart disease	Rate	1990	1421.249147	1723.37342	1163.490504	0.667	37416.6356812954	142.827274489796	162
DALYs (Disability-Adjusted Life Years)	Taiwan (Province of China)	Both	25-49 years	Ischemic heart disease	Rate	1990	367.8668691	395.9163104	343.6770204	0.667	7555012.2367454	13.3263494897959	163
DALYs (Disability-Adjusted Life Years)	Lithuania	Both	25-49 years	Ischemic heart disease	Rate	1990	2096.255336	2211.3178	1983.715764	0.67	1275794.69586882	58.061743877551	164
DALYs (Disability-Adjusted Life Years)	Puerto Rico	Both	25-49 years	Ischemic heart disease	Rate	1990	921.2995271	977.4406744	862.7016783	0.67	1212099.69887575	29.2701520663265	165
DALYs (Disability-Adjusted Life Years)	Latvia	Both	25-49 years	Ischemic heart disease	Rate	1990	2402.093244	2641.161006	2229.036997	0.675	918588.151438898	105.133675765306	166
DALYs (Disability-Adjusted Life Years)	Brunei Darussalam	Both	25-49 years	Ischemic heart disease	Rate	1990	1307.02185	1517.673546	1085.305544	0.676	96122.4982700838	110.297959693878	167
DALYs (Disability-Adjusted Life Years)	Croatia	Both	25-49 years	Ischemic heart disease	Rate	1990	1310.016059	1419.87754	1205.634339	0.68	1756495.0222186	54.6538778061225	168
DALYs (Disability-Adjusted Life Years)	Greece	Both	25-49 years	Ischemic heart disease	Rate	1990	955.8019995	992.7308101	921.0722687	0.682	3473202.40413079	18.2802401530612	169
DALYs (Disability-Adjusted Life Years)	Bermuda	Both	25-49 years	Ischemic heart disease	Rate	1990	1080.16424	1209.522976	947.5951544	0.685	25095.7080432006	66.8183218367347	170
DALYs (Disability-Adjusted Life Years)	Republic of Korea	Both	25-49 years	Ischemic heart disease	Rate	1990	990.0245974	1066.83473	865.5501335	0.686	16819728.7749811	51.3481113520408	171
DALYs (Disability-Adjusted Life Years)	Czechia	Both	25-49 years	Ischemic heart disease	Rate	1990	1840.349058	1922.178244	1764.920439	0.688	3694824.31280222	40.1167869897959	172
DALYs (Disability-Adjusted Life Years)	Singapore	Both	25-49 years	Ischemic heart disease	Rate	1990	672.679229	748.5076277	626.4745669	0.688	1303232.70143925	31.1308828571428	173
DALYs (Disability-Adjusted Life Years)	Bahamas	Both	25-49 years	Ischemic heart disease	Rate	1990	1067.331301	1193.790288	949.5403073	0.692	88733.1968331324	62.3086685459184	174
DALYs (Disability-Adjusted Life Years)	Northern Mariana Islands	Both	25-49 years	Ischemic heart disease	Rate	1990	1470.722582	1947.134846	1020.131753	0.692	20044.27153856	236.480380867347	175
DALYs (Disability-Adjusted Life Years)	Guam	Both	25-49 years	Ischemic heart disease	Rate	1990	1236.653828	1474.80565	1056.356606	0.693	50156.3972108567	106.747205102041	176
DALYs (Disability-Adjusted Life Years)	Russian Federation	Both	25-49 years	Ischemic heart disease	Rate	1990	2056.829888	2164.416573	1771.29525	0.695	53800152.114259	100.286051785714	177
DALYs (Disability-Adjusted Life Years)	Montenegro	Both	25-49 years	Ischemic heart disease	Rate	1990	1135.268686	1294.318628	977.2811957	0.701	214285.339364462	80.876895994898	178
DALYs (Disability-Adjusted Life Years)	Italy	Both	25-49 years	Ischemic heart disease	Rate	1990	617.7544035	631.8222337	603.174483	0.712	19745573.60983	7.30809966836734	179
DALYs (Disability-Adjusted Life Years)	Israel	Both	25-49 years	Ischemic heart disease	Rate	1990	728.9109165	761.1147475	694.7904354	0.717	1564956.80344503	16.919467372449	180
DALYs (Disability-Adjusted Life Years)	Slovenia	Both	25-49 years	Ischemic heart disease	Rate	1990	818.0527744	1068.682926	616.5041126	0.726	721721.872643825	115.351738112245	181
DALYs (Disability-Adjusted Life Years)	Ireland	Both	25-49 years	Ischemic heart disease	Rate	1990	1002.001229	1050.765741	957.2810558	0.73	1161872.72909341	23.8481339795918	182
DALYs (Disability-Adjusted Life Years)	France	Both	25-49 years	Ischemic heart disease	Rate	1990	491.4350661	516.9706965	464.5000563	0.738	20373548.2144708	13.3853673979592	183
DALYs (Disability-Adjusted Life Years)	Australia	Both	25-49 years	Ischemic heart disease	Rate	1990	705.9148455	732.2154585	680.1722823	0.738	6269061.24787343	13.2763204591837	184
DALYs (Disability-Adjusted Life Years)	United Kingdom	Both	25-49 years	Ischemic heart disease	Rate	1990	996.1743033	1025.238368	981.1749286	0.745	20116759.1079804	11.2406733163265	185
DALYs (Disability-Adjusted Life Years)	Belgium	Both	25-49 years	Ischemic heart disease	Rate	1990	779.2930666	809.8102595	747.6271478	0.746	3555344.74766022	15.8630386989796	186
DALYs (Disability-Adjusted Life Years)	Austria	Both	25-49 years	Ischemic heart disease	Rate	1990	791.9717665	831.0602385	757.084491	0.753	2836152.43637008	18.8713641581633	187
DALYs (Disability-Adjusted Life Years)	Finland	Both	25-49 years	Ischemic heart disease	Rate	1990	1159.508928	1243.765424	1099.968144	0.757	1933836.23633396	36.6829795918367	188
DALYs (Disability-Adjusted Life Years)	New Zealand	Both	25-49 years	Ischemic heart disease	Rate	1990	972.6346304	1032.269194	929.1938234	0.757	1227225.16015104	26.2947373979592	189
DALYs (Disability-Adjusted Life Years)	Iceland	Both	25-49 years	Ischemic heart disease	Rate	1990	701.8530667	757.8109411	652.2745461	0.764	89999.7309755486	26.922549744898	190
DALYs (Disability-Adjusted Life Years)	United States of America	Both	25-49 years	Ischemic heart disease	Rate	1990	948.1497101	974.5633723	928.5569825	0.768	96256800.4767398	11.7363239285714	191
DALYs (Disability-Adjusted Life Years)	Sweden	Both	25-49 years	Ischemic heart disease	Rate	1990	666.9986265	705.6685768	634.8208857	0.769	3040426.02742437	18.0733905867347	192
DALYs (Disability-Adjusted Life Years)	Canada	Both	25-49 years	Ischemic heart disease	Rate	1990	691.1214193	719.7776639	663.0464958	0.79	10810263.8532743	14.4722367602041	193
DALYs (Disability-Adjusted Life Years)	Japan	Both	25-49 years	Ischemic heart disease	Rate	1990	377.012139	387.5563564	364.3038404	0.791	45609110.4500666	5.93176428571429	194
DALYs (Disability-Adjusted Life Years)	Netherlands	Both	25-49 years	Ischemic heart disease	Rate	1990	820.8006957	854.0200664	789.2859015	0.796	5731612.3407824	16.5138175765306	195
DALYs (Disability-Adjusted Life Years)	Denmark	Both	25-49 years	Ischemic heart disease	Rate	1990	853.3602571	900.0919428	808.1437459	0.806	1902821.55249921	23.4561726785714	196
DALYs (Disability-Adjusted Life Years)	Norway	Both	25-49 years	Ischemic heart disease	Rate	1990	995.7747249	1022.393451	973.531248	0.807	1514726.03707583	12.4648477040816	197
DALYs (Disability-Adjusted Life Years)	San Marino	Both	25-49 years	Ischemic heart disease	Rate	1990	293.9625867	373.5489345	230.5145626	0.814	8072.03297922781	36.4883601785714	198
DALYs (Disability-Adjusted Life Years)	Luxembourg	Both	25-49 years	Ischemic heart disease	Rate	1990	854.1717937	914.2667913	795.3616662	0.815	147753.664586863	30.3329400765306	199
DALYs (Disability-Adjusted Life Years)	Germany	Both	25-49 years	Ischemic heart disease	Rate	1990	966.6073972	1011.896274	924.5446608	0.819	29151104.7232731	22.2835747959184	200
DALYs (Disability-Adjusted Life Years)	Monaco	Both	25-49 years	Ischemic heart disease	Rate	1990	745.2935342	951.8021267	572.4272529	0.834	10604.013934617	96.7793045408163	201
DALYs (Disability-Adjusted Life Years)	Andorra	Both	25-49 years	Ischemic heart disease	Rate	1990	397.2985489	538.3800218	281.9232479	0.834	23904.8861283399	65.4226464030612	202
DALYs (Disability-Adjusted Life Years)	Switzerland	Both	25-49 years	Ischemic heart disease	Rate	1990	625.2384778	665.1398151	587.1407139	0.868	2672408.27000592	19.8977298979592	203
DALYs (Disability-Adjusted Life Years)	Somalia	Both	25-49 years	Ischemic heart disease	Rate	2019	991.9602303	1444.453475	657.6915781	0.081	5281046.18999342	200.704565535714	1
DALYs (Disability-Adjusted Life Years)	Niger	Both	25-49 years	Ischemic heart disease	Rate	2019	506.1775405	751.534429	327.162547	0.162	4963448.78098168	108.258133163265	2
DALYs (Disability-Adjusted Life Years)	Chad	Both	25-49 years	Ischemic heart disease	Rate	2019	584.9285832	795.9509166	409.6682653	0.238	3697729.2713205	98.5414926785714	3
DALYs (Disability-Adjusted Life Years)	Burkina Faso	Both	25-49 years	Ischemic heart disease	Rate	2019	676.0475436	919.3124838	476.5367679	0.257	5919089.67889972	112.95298875	4
DALYs (Disability-Adjusted Life Years)	Mali	Both	25-49 years	Ischemic heart disease	Rate	2019	467.1887209	661.2048197	321.8522678	0.263	5234773.20152244	86.5695285459184	5
DALYs (Disability-Adjusted Life Years)	Central African Republic	Both	25-49 years	Ischemic heart disease	Rate	2019	1247.807327	1852.727576	819.0071928	0.274	1471682.99824614	263.704179387755	6
DALYs (Disability-Adjusted Life Years)	Burundi	Both	25-49 years	Ischemic heart disease	Rate	2019	736.5002598	1035.474831	509.7342651	0.284	3181667.93468338	134.11749130102	7
DALYs (Disability-Adjusted Life Years)	Mozambique	Both	25-49 years	Ischemic heart disease	Rate	2019	624.1511217	885.4832149	411.1106974	0.307	7386457.92427101	121.013397321429	8
DALYs (Disability-Adjusted Life Years)	Guinea	Both	25-49 years	Ischemic heart disease	Rate	2019	645.5230515	885.0793515	474.3951107	0.325	3297821.62916674	104.766387959184	9
DALYs (Disability-Adjusted Life Years)	Afghanistan	Both	25-49 years	Ischemic heart disease	Rate	2019	3441.31354	4927.754228	2455.119183	0.343	10092692.5888131	630.774246173469	10
DALYs (Disability-Adjusted Life Years)	Ethiopia	Both	25-49 years	Ischemic heart disease	Rate	2019	437.9633353	587.7550146	314.0033865	0.343	29332384.7373599	69.834599005102	11
DALYs (Disability-Adjusted Life Years)	Sierra Leone	Both	25-49 years	Ischemic heart disease	Rate	2019	691.2442636	1013.511801	453.8147195	0.347	2410368.64955509	142.779867729592	12
DALYs (Disability-Adjusted Life Years)	Benin	Both	25-49 years	Ischemic heart disease	Rate	2019	547.6613401	788.2297072	365.305867	0.352	3325396.78035631	107.888734744898	13
DALYs (Disability-Adjusted Life Years)	Guinea-Bissau	Both	25-49 years	Ischemic heart disease	Rate	2019	1032.350251	1410.92255	733.1856649	0.355	557255.756649949	172.89206252551	14
DALYs (Disability-Adjusted Life Years)	South Sudan	Both	25-49 years	Ischemic heart disease	Rate	2019	482.2514354	742.2925592	287.8982493	0.363	2292849.6821432	115.916915790816	15
DALYs (Disability-Adjusted Life Years)	Liberia	Both	25-49 years	Ischemic heart disease	Rate	2019	641.270529	924.292924	410.74858	0.37	1493689.66477892	131.006210204082	16
DALYs (Disability-Adjusted Life Years)	Democratic Republic of the Congo	Both	25-49 years	Ischemic heart disease	Rate	2019	640.058513	909.4906622	442.182258	0.382	24055042.1076	119.211327602041	17
DALYs (Disability-Adjusted Life Years)	Malawi	Both	25-49 years	Ischemic heart disease	Rate	2019	632.2576107	868.3234459	443.2414839	0.384	4968379.32926947	108.439276020408	18
DALYs (Disability-Adjusted Life Years)	Senegal	Both	25-49 years	Ischemic heart disease	Rate	2019	526.1488764	727.4400068	357.9712786	0.389	4248220.88142438	94.2522265816327	19
DALYs (Disability-Adjusted Life Years)	Papua New Guinea	Both	25-49 years	Ischemic heart disease	Rate	2019	2144.109265	3121.818031	1484.260979	0.394	3205205.3774224	417.744145918367	20
DALYs (Disability-Adjusted Life Years)	Eritrea	Both	25-49 years	Ischemic heart disease	Rate	2019	856.7701177	1298.686709	552.9861734	0.396	2024990.13708032	190.229728469388	21
DALYs (Disability-Adjusted Life Years)	Madagascar	Both	25-49 years	Ischemic heart disease	Rate	2019	1019.593697	1447.5719	669.7508368	0.396	7721278.90477117	198.423740612245	22
DALYs (Disability-Adjusted Life Years)	Gambia	Both	25-49 years	Ischemic heart disease	Rate	2019	671.5258781	988.96469	455.3769166	0.399	636006.150019171	136.11932994898	23
DALYs (Disability-Adjusted Life Years)	Uganda	Both	25-49 years	Ischemic heart disease	Rate	2019	466.5146509	670.2053583	309.0512695	0.404	10154992.6926248	92.1311451020408	24
DALYs (Disability-Adjusted Life Years)	Solomon Islands	Both	25-49 years	Ischemic heart disease	Rate	2019	8014.758574	10421.07271	6034.8474	0.407	202726.954442723	1118.93502806122	25
DALYs (Disability-Adjusted Life Years)	Côte d'Ivoire	Both	25-49 years	Ischemic heart disease	Rate	2019	657.0090112	923.4450147	438.9081098	0.408	8078006.88817293	123.606353290816	26
DALYs (Disability-Adjusted Life Years)	Yemen	Both	25-49 years	Ischemic heart disease	Rate	2019	2130.757226	3074.733505	1429.367158	0.412	9558724.73365235	419.736313010204	27
DALYs (Disability-Adjusted Life Years)	Togo	Both	25-49 years	Ischemic heart disease	Rate	2019	777.9042381	1113.029384	505.7970704	0.417	2418629.08780711	154.90620244898	28
DALYs (Disability-Adjusted Life Years)	Nepal	Both	25-49 years	Ischemic heart disease	Rate	2019	986.1301251	1326.912437	680.1186649	0.422	9829349.97228234	164.99841125	29
DALYs (Disability-Adjusted Life Years)	United Republic of Tanzania	Both	25-49 years	Ischemic heart disease	Rate	2019	456.4771225	691.4983808	289.7136318	0.423	15433727.3370371	102.496109438776	30
DALYs (Disability-Adjusted Life Years)	Rwanda	Both	25-49 years	Ischemic heart disease	Rate	2019	385.1425403	594.1680956	242.3182362	0.429	3843715.26560398	89.7576171938776	31
DALYs (Disability-Adjusted Life Years)	Haiti	Both	25-49 years	Ischemic heart disease	Rate	2019	1278.814045	1900.811492	799.1838956	0.432	4213046.46657831	281.027448061225	32
DALYs (Disability-Adjusted Life Years)	Pakistan	Both	25-49 years	Ischemic heart disease	Rate	2019	2491.388301	3089.060832	1991.907431	0.449	65927070.9620218	279.886071683673	33
DALYs (Disability-Adjusted Life Years)	Bhutan	Both	25-49 years	Ischemic heart disease	Rate	2019	994.7229622	1406.199746	640.2016974	0.455	288382.078645278	195.407665459184	34
DALYs (Disability-Adjusted Life Years)	Comoros	Both	25-49 years	Ischemic heart disease	Rate	2019	676.8412627	972.7312182	403.5445852	0.455	235721.661007082	145.200671683673	35
DALYs (Disability-Adjusted Life Years)	Djibouti	Both	25-49 years	Ischemic heart disease	Rate	2019	696.8970382	1112.388368	388.2663463	0.459	436545.127065783	184.725005535714	36
DALYs (Disability-Adjusted Life Years)	Cambodia	Both	25-49 years	Ischemic heart disease	Rate	2019	786.586426	1070.559821	585.4600904	0.469	5793717.90392993	123.74993127551	37
DALYs (Disability-Adjusted Life Years)	Angola	Both	25-49 years	Ischemic heart disease	Rate	2019	638.4219351	890.9614053	435.9705362	0.47	7899320.07654577	116.069099260204	38
DALYs (Disability-Adjusted Life Years)	Zimbabwe	Both	25-49 years	Ischemic heart disease	Rate	2019	672.2604201	982.1446295	460.6774185	0.476	4468309.39721954	133.027349744898	39
DALYs (Disability-Adjusted Life Years)	Bangladesh	Both	25-49 years	Ischemic heart disease	Rate	2019	1010.296984	1313.997927	770.0464492	0.483	56234389.2828048	138.763132091837	40
DALYs (Disability-Adjusted Life Years)	Vanuatu	Both	25-49 years	Ischemic heart disease	Rate	2019	4290.141419	6070.199423	2783.756068	0.485	90290.8482146811	838.378406887755	41
DALYs (Disability-Adjusted Life Years)	Lao People's Democratic Republic	Both	25-49 years	Ischemic heart disease	Rate	2019	1256.722932	1681.1899	848.561252	0.49	2501729.70615499	212.405267346939	42
DALYs (Disability-Adjusted Life Years)	Cameroon	Both	25-49 years	Ischemic heart disease	Rate	2019	561.2459103	862.5503494	366.1270733	0.49	8443906.77659232	126.638590841837	43
DALYs (Disability-Adjusted Life Years)	Mauritania	Both	25-49 years	Ischemic heart disease	Rate	2019	408.4654808	600.9375636	252.941181	0.496	1117262.7980183	88.7745873979592	44
DALYs (Disability-Adjusted Life Years)	Honduras	Both	25-49 years	Ischemic heart disease	Rate	2019	583.7337762	854.2320127	361.043651	0.496	3114137.87925482	125.813357576531	45
DALYs (Disability-Adjusted Life Years)	Sao Tome and Principe	Both	25-49 years	Ischemic heart disease	Rate	2019	651.8291804	913.6678738	440.2887271	0.502	65298.581283296	120.759986403061	46
DALYs (Disability-Adjusted Life Years)	Zambia	Both	25-49 years	Ischemic heart disease	Rate	2019	657.9746089	955.1064648	454.3140151	0.505	5195946.66713077	127.753175943878	47
DALYs (Disability-Adjusted Life Years)	Lesotho	Both	25-49 years	Ischemic heart disease	Rate	2019	919.7045817	1362.430902	598.1808292	0.507	719058.029149545	194.961753265306	48
DALYs (Disability-Adjusted Life Years)	Kenya	Both	25-49 years	Ischemic heart disease	Rate	2019	451.62162	592.1974657	337.8044893	0.508	15223716.0315385	64.8961674489796	49
DALYs (Disability-Adjusted Life Years)	Timor-Leste	Both	25-49 years	Ischemic heart disease	Rate	2019	940.8921145	1440.487227	235.0214867	0.514	360708.829658675	307.516770484694	50
DALYs (Disability-Adjusted Life Years)	Sudan	Both	25-49 years	Ischemic heart disease	Rate	2019	1910.696786	2868.866281	1134.649992	0.515	12416529.1927181	442.402114540816	51
DALYs (Disability-Adjusted Life Years)	Nigeria	Both	25-49 years	Ischemic heart disease	Rate	2019	461.9825072	663.5106972	315.3624157	0.515	57201881.3920428	88.8133371173469	52
DALYs (Disability-Adjusted Life Years)	Nicaragua	Both	25-49 years	Ischemic heart disease	Rate	2019	464.2788871	587.9493564	360.7990737	0.517	2262113.5210783	57.9465006887755	53
DALYs (Disability-Adjusted Life Years)	Myanmar	Both	25-49 years	Ischemic heart disease	Rate	2019	819.3084149	1062.754942	604.77387	0.521	19290613.2374496	116.831906122449	54
DALYs (Disability-Adjusted Life Years)	Cabo Verde	Both	25-49 years	Ischemic heart disease	Rate	2019	473.3316356	646.2323776	344.5070041	0.525	206369.364689592	76.9707585459184	55
DALYs (Disability-Adjusted Life Years)	Guatemala	Both	25-49 years	Ischemic heart disease	Rate	2019	698.2882331	883.0529427	542.582331	0.526	5812689.90762844	86.8547478826531	56
DALYs (Disability-Adjusted Life Years)	Kiribati	Both	25-49 years	Ischemic heart disease	Rate	2019	4762.908967	6141.133893	3632.298322	0.527	38746.3067086074	640.009074234694	57
DALYs (Disability-Adjusted Life Years)	Tajikistan	Both	25-49 years	Ischemic heart disease	Rate	2019	1384.136371	1762.7603	1093.256797	0.539	3221016.00328031	170.79170994898	58
DALYs (Disability-Adjusted Life Years)	Marshall Islands	Both	25-49 years	Ischemic heart disease	Rate	2019	4508.762151	6430.942562	3065.334025	0.544	19967.5704481126	858.573606377551	59
DALYs (Disability-Adjusted Life Years)	Morocco	Both	25-49 years	Ischemic heart disease	Rate	2019	1577.719147	2442.01302	1098.895066	0.548	13078675.4187593	342.632131122449	60
DALYs (Disability-Adjusted Life Years)	Ghana	Both	25-49 years	Ischemic heart disease	Rate	2019	649.1155394	870.2111016	463.5091224	0.557	10241935.5449351	103.750504897959	61
DALYs (Disability-Adjusted Life Years)	Democratic People's Republic of Korea	Both	25-49 years	Ischemic heart disease	Rate	2019	1288.847739	1911.164022	857.5534351	0.558	10073784.1483577	268.778210943878	62
DALYs (Disability-Adjusted Life Years)	Maldives	Both	25-49 years	Ischemic heart disease	Rate	2019	649.3518842	782.6196349	523.2010177	0.562	248583.452371769	66.1782186734694	63
DALYs (Disability-Adjusted Life Years)	India	Both	25-49 years	Ischemic heart disease	Rate	2019	1710.113939	1977.687999	1455.971312	0.566	495753036.407387	133.090991581633	64
DALYs (Disability-Adjusted Life Years)	Bolivia (Plurinational State of)	Both	25-49 years	Ischemic heart disease	Rate	2019	458.9537306	691.248975	283.0546252	0.566	3973788.46430424	104.131211683673	65
DALYs (Disability-Adjusted Life Years)	Congo	Both	25-49 years	Ischemic heart disease	Rate	2019	856.8570385	1290.247329	542.6543689	0.568	1727002.21063157	190.712489821429	66
DALYs (Disability-Adjusted Life Years)	El Salvador	Both	25-49 years	Ischemic heart disease	Rate	2019	733.967078	994.947871	538.0999711	0.573	2078783.43309928	116.542831607143	67
DALYs (Disability-Adjusted Life Years)	Eswatini	Both	25-49 years	Ischemic heart disease	Rate	2019	841.762254	1304.240918	489.401248	0.577	370665.35903409	207.867262755102	68
DALYs (Disability-Adjusted Life Years)	Micronesia (Federated States of)	Both	25-49 years	Ischemic heart disease	Rate	2019	4510.729497	6900.543469	1361.609473	0.58	32845.0791301123	1412.99336632653	69
DALYs (Disability-Adjusted Life Years)	Palestine	Both	25-49 years	Ischemic heart disease	Rate	2019	931.3465442	1095.793424	786.849833	0.588	1519139.40384909	78.8121405612245	70
DALYs (Disability-Adjusted Life Years)	Tuvalu	Both	25-49 years	Ischemic heart disease	Rate	2019	3793.456423	5311.089664	2581.828721	0.589	3809.02301807708	696.240036479592	71
DALYs (Disability-Adjusted Life Years)	Dominican Republic	Both	25-49 years	Ischemic heart disease	Rate	2019	1717.000361	2322.495066	1202.160038	0.592	3818762.52148034	285.799752040816	72
DALYs (Disability-Adjusted Life Years)	Kyrgyzstan	Both	25-49 years	Ischemic heart disease	Rate	2019	1056.426224	1245.414698	893.2819987	0.596	2262179.51171277	89.8297702295918	73
DALYs (Disability-Adjusted Life Years)	Belize	Both	25-49 years	Ischemic heart disease	Rate	2019	589.3322527	704.8663839	494.5266927	0.603	139900.831386018	53.6580844897959	74
DALYs (Disability-Adjusted Life Years)	Mongolia	Both	25-49 years	Ischemic heart disease	Rate	2019	2189.00964	2885.506877	1649.545349	0.606	1344305.86987698	315.296308163265	75
DALYs (Disability-Adjusted Life Years)	Venezuela (Bolivarian Republic of)	Both	25-49 years	Ischemic heart disease	Rate	2019	1053.127288	1427.462486	764.5095295	0.607	10092597.4284664	169.120652168367	76
DALYs (Disability-Adjusted Life Years)	Namibia	Both	25-49 years	Ischemic heart disease	Rate	2019	565.4306739	854.9052529	352.7281461	0.612	785530.071095255	128.106404795918	77
DALYs (Disability-Adjusted Life Years)	Viet Nam	Both	25-49 years	Ischemic heart disease	Rate	2019	528.099058	733.3620616	376.3805974	0.617	39008081.5118946	91.0667000510204	78
DALYs (Disability-Adjusted Life Years)	Guyana	Both	25-49 years	Ischemic heart disease	Rate	2019	1525.362099	1990.210152	1126.403702	0.618	260673.839958417	220.358788265306	79
DALYs (Disability-Adjusted Life Years)	Nauru	Both	25-49 years	Ischemic heart disease	Rate	2019	5910.758355	7745.391124	4470.319547	0.618	3499.49746053032	835.477443112245	80
DALYs (Disability-Adjusted Life Years)	Syrian Arab Republic	Both	25-49 years	Ischemic heart disease	Rate	2019	2887.156961	3933.151248	2158.957893	0.619	4229168.66424873	452.600345663265	81
DALYs (Disability-Adjusted Life Years)	Philippines	Both	25-49 years	Ischemic heart disease	Rate	2019	1780.486593	2176.484371	1333.5495	0.623	37531182.9354606	215.034405867347	82
DALYs (Disability-Adjusted Life Years)	Tokelau	Both	25-49 years	Ischemic heart disease	Rate	2019	2418.175331	3517.663125	1421.971396	0.626	418.257963209352	534.615236989796	83
DALYs (Disability-Adjusted Life Years)	Saint Vincent and the Grenadines	Both	25-49 years	Ischemic heart disease	Rate	2019	846.5892344	1011.811961	708.5092477	0.627	39048.5227908485	77.3731411479592	84
DALYs (Disability-Adjusted Life Years)	Uzbekistan	Both	25-49 years	Ischemic heart disease	Rate	2019	2321.883356	2749.200448	1933.148822	0.631	12255399.5427551	208.176435204082	85
DALYs (Disability-Adjusted Life Years)	Colombia	Both	25-49 years	Ischemic heart disease	Rate	2019	430.8543446	567.513696	324.9827593	0.633	16792543.6671036	61.8701369132653	86
DALYs (Disability-Adjusted Life Years)	Botswana	Both	25-49 years	Ischemic heart disease	Rate	2019	850.8833436	1380.223485	503.0936511	0.634	901950.791195175	223.757610688776	87
DALYs (Disability-Adjusted Life Years)	Tonga	Both	25-49 years	Ischemic heart disease	Rate	2019	1473.284553	2026.424384	1059.076899	0.636	29641.9466447575	246.772317602041	88
DALYs (Disability-Adjusted Life Years)	Suriname	Both	25-49 years	Ischemic heart disease	Rate	2019	1018.656272	1267.097367	812.0323686	0.636	196082.215965608	116.088009795918	89
DALYs (Disability-Adjusted Life Years)	Paraguay	Both	25-49 years	Ischemic heart disease	Rate	2019	619.6078678	819.8110515	461.1744723	0.638	2431840.02816316	91.4889232653061	90
DALYs (Disability-Adjusted Life Years)	Ecuador	Both	25-49 years	Ischemic heart disease	Rate	2019	630.1730672	832.4067852	482.7140031	0.64	5933966.63064974	89.207342372449	91
DALYs (Disability-Adjusted Life Years)	Brazil	Both	25-49 years	Ischemic heart disease	Rate	2019	725.005174	762.2097683	691.1068425	0.64	81566613.0587035	18.1385014795918	92
DALYs (Disability-Adjusted Life Years)	Samoa	Both	25-49 years	Ischemic heart disease	Rate	2019	2592.453551	3637.665771	1615.876419	0.641	61834.4698512637	515.762589795918	93
DALYs (Disability-Adjusted Life Years)	Peru	Both	25-49 years	Ischemic heart disease	Rate	2019	350.0345116	491.9834575	241.9594262	0.648	12088971.7133653	63.7816406377551	94
DALYs (Disability-Adjusted Life Years)	Mexico	Both	25-49 years	Ischemic heart disease	Rate	2019	727.9865498	863.2963464	615.7723332	0.649	44656201.246089	63.1438809183673	95
DALYs (Disability-Adjusted Life Years)	Algeria	Both	25-49 years	Ischemic heart disease	Rate	2019	1270.445087	1717.286033	939.7291335	0.652	16146528.7841533	198.356351913265	96
DALYs (Disability-Adjusted Life Years)	Gabon	Both	25-49 years	Ischemic heart disease	Rate	2019	626.6172052	947.8587784	428.8595178	0.656	578840.083495631	132.397770561225	97
DALYs (Disability-Adjusted Life Years)	Egypt	Both	25-49 years	Ischemic heart disease	Rate	2019	2249.750654	3055.366441	1604.536755	0.658	33417843.3127469	370.10961377551	98
DALYs (Disability-Adjusted Life Years)	Indonesia	Both	25-49 years	Ischemic heart disease	Rate	2019	1465.65614	1843.108456	1195.584902	0.66	98269118.0914298	165.184580102041	99
DALYs (Disability-Adjusted Life Years)	Fiji	Both	25-49 years	Ischemic heart disease	Rate	2019	3092.384983	3959.590414	2389.730776	0.664	315280.617605944	400.47439744898	100
DALYs (Disability-Adjusted Life Years)	Cuba	Both	25-49 years	Ischemic heart disease	Rate	2019	643.7148989	801.2296131	517.1331471	0.668	3912233.01030666	72.4735882653061	101
DALYs (Disability-Adjusted Life Years)	Grenada	Both	25-49 years	Ischemic heart disease	Rate	2019	589.4330861	701.0337041	496.7350561	0.669	35981.3966220143	52.1170020408163	102
DALYs (Disability-Adjusted Life Years)	Iran (Islamic Republic of)	Both	25-49 years	Ischemic heart disease	Rate	2019	928.1832703	1073.864949	874.8624476	0.67	36013951.9870181	50.7659442346939	103
DALYs (Disability-Adjusted Life Years)	Turkmenistan	Both	25-49 years	Ischemic heart disease	Rate	2019	2090.72512	2664.800311	1639.905007	0.67	1825235.93111728	261.452883673469	104
DALYs (Disability-Adjusted Life Years)	Saint Lucia	Both	25-49 years	Ischemic heart disease	Rate	2019	433.8982626	524.6542431	352.0198636	0.67	66133.8320535533	44.0393825255102	105
DALYs (Disability-Adjusted Life Years)	Iraq	Both	25-49 years	Ischemic heart disease	Rate	2019	1274.805472	1764.846672	920.8689027	0.671	14369857.271498	215.300451352041	106
DALYs (Disability-Adjusted Life Years)	Tunisia	Both	25-49 years	Ischemic heart disease	Rate	2019	1110.22674	1514.002249	760.7572674	0.672	4426086.04463677	192.154332040816	107
DALYs (Disability-Adjusted Life Years)	South Africa	Both	25-49 years	Ischemic heart disease	Rate	2019	513.4203481	591.8695125	443.2698761	0.678	21250314.8380337	37.9080705102041	108
DALYs (Disability-Adjusted Life Years)	Costa Rica	Both	25-49 years	Ischemic heart disease	Rate	2019	434.9707602	556.92368	335.2084384	0.68	1737341.30882705	56.5600106122449	109
DALYs (Disability-Adjusted Life Years)	Albania	Both	25-49 years	Ischemic heart disease	Rate	2019	887.8220219	1197.629394	653.0177697	0.681	883334.848705829	138.931536811225	110
DALYs (Disability-Adjusted Life Years)	Azerbaijan	Both	25-49 years	Ischemic heart disease	Rate	2019	1547.899226	1957.37529	1153.793912	0.683	4102534.71829443	204.995249489796	111
DALYs (Disability-Adjusted Life Years)	Jamaica	Both	25-49 years	Ischemic heart disease	Rate	2019	434.262023	564.8708306	326.6672772	0.684	1017242.30853084	60.7662126020408	112
DALYs (Disability-Adjusted Life Years)	Equatorial Guinea	Both	25-49 years	Ischemic heart disease	Rate	2019	353.737319	588.3128367	202.862327	0.685	408968.252472717	98.3292116581633	113
DALYs (Disability-Adjusted Life Years)	China	Both	25-49 years	Ischemic heart disease	Rate	2019	748.2745245	888.8360066	627.3498695	0.686	563721673.36018	66.7056472193878	114
DALYs (Disability-Adjusted Life Years)	Panama	Both	25-49 years	Ischemic heart disease	Rate	2019	352.5272121	470.320889	258.6900545	0.686	1398275.3865337	53.9874577806123	115
DALYs (Disability-Adjusted Life Years)	Thailand	Both	25-49 years	Ischemic heart disease	Rate	2019	656.8009749	892.1377433	476.3936978	0.687	26501435.1759633	106.057154464286	116
DALYs (Disability-Adjusted Life Years)	Armenia	Both	25-49 years	Ischemic heart disease	Rate	2019	1183.783827	1392.935709	983.4429333	0.689	1122371.41809082	104.462442780612	117
DALYs (Disability-Adjusted Life Years)	Sri Lanka	Both	25-49 years	Ischemic heart disease	Rate	2019	817.171441	1108.327751	587.6276009	0.69	7558804.56675907	132.831670943878	118
DALYs (Disability-Adjusted Life Years)	Republic of Moldova	Both	25-49 years	Ischemic heart disease	Rate	2019	1189.667802	1375.639628	1013.740049	0.696	1432207.93915426	92.3213211734694	119
DALYs (Disability-Adjusted Life Years)	Uruguay	Both	25-49 years	Ischemic heart disease	Rate	2019	372.3649675	409.0650923	338.2885873	0.697	1141580.05011881	18.0552308673469	120
DALYs (Disability-Adjusted Life Years)	Mauritius	Both	25-49 years	Ischemic heart disease	Rate	2019	1092.804532	1357.599882	865.0705789	0.705	462616.039349879	125.645230382653	121
DALYs (Disability-Adjusted Life Years)	Lebanon	Both	25-49 years	Ischemic heart disease	Rate	2019	1688.684267	2180.479556	1179.835126	0.708	1976885.87515186	255.26643622449	122
DALYs (Disability-Adjusted Life Years)	Argentina	Both	25-49 years	Ischemic heart disease	Rate	2019	482.6854746	521.9145562	439.928595	0.708	16023074.0856513	20.9147860204082	123
DALYs (Disability-Adjusted Life Years)	Libya	Both	25-49 years	Ischemic heart disease	Rate	2019	1647.25495	2408.022454	1245.882512	0.709	2934351.8038752	296.464270918367	124
DALYs (Disability-Adjusted Life Years)	Niue	Both	25-49 years	Ischemic heart disease	Rate	2019	2631.009108	3984.481742	1605.057751	0.711	518.656594895141	606.995916071428	125
DALYs (Disability-Adjusted Life Years)	American Samoa	Both	25-49 years	Ischemic heart disease	Rate	2019	2067.495437	2727.008202	1532.005014	0.712	16351.2266974339	304.847752040816	126
DALYs (Disability-Adjusted Life Years)	Bosnia and Herzegovina	Both	25-49 years	Ischemic heart disease	Rate	2019	774.1215422	999.8346606	586.6847567	0.718	1117233.19191463	105.395383647959	127
DALYs (Disability-Adjusted Life Years)	Kazakhstan	Both	25-49 years	Ischemic heart disease	Rate	2019	1097.194498	1487.606165	860.9728424	0.723	6840879.90856705	159.855439438776	128
DALYs (Disability-Adjusted Life Years)	Seychelles	Both	25-49 years	Ischemic heart disease	Rate	2019	1117.98056	1333.428741	932.1186936	0.724	39909.7509057322	102.375012091837	129
DALYs (Disability-Adjusted Life Years)	Dominica	Both	25-49 years	Ischemic heart disease	Rate	2019	449.6088812	577.3155451	339.1418584	0.729	22918.8165913567	60.7585935459184	130
DALYs (Disability-Adjusted Life Years)	Jordan	Both	25-49 years	Ischemic heart disease	Rate	2019	771.9704038	948.0919484	619.7945313	0.731	4053341.05646973	83.7493410969388	131
DALYs (Disability-Adjusted Life Years)	Ukraine	Both	25-49 years	Ischemic heart disease	Rate	2019	2657.734579	3255.581382	2130.913689	0.736	16513378.2185397	286.90502372449	132
DALYs (Disability-Adjusted Life Years)	Malaysia	Both	25-49 years	Ischemic heart disease	Rate	2019	1134.889707	1432.504221	875.5764036	0.737	11851608.91225	142.073422806122	133
DALYs (Disability-Adjusted Life Years)	Palau	Both	25-49 years	Ischemic heart disease	Rate	2019	4396.579713	5883.440402	3129.329422	0.738	6950.96390316072	702.579331632653	134
DALYs (Disability-Adjusted Life Years)	Barbados	Both	25-49 years	Ischemic heart disease	Rate	2019	420.084318	530.1920248	335.2782677	0.742	101223.798897547	49.7228972193878	135
DALYs (Disability-Adjusted Life Years)	Portugal	Both	25-49 years	Ischemic heart disease	Rate	2019	348.6860657	380.7417093	319.2939953	0.743	3546277.02994874	15.675437244898	136
DALYs (Disability-Adjusted Life Years)	Antigua and Barbuda	Both	25-49 years	Ischemic heart disease	Rate	2019	382.7312146	459.3346257	309.0064546	0.743	33719.9920893821	38.3490232397959	137
DALYs (Disability-Adjusted Life Years)	North Macedonia	Both	25-49 years	Ischemic heart disease	Rate	2019	1065.122674	1371.440615	805.102103	0.744	818244.653877097	144.474110204082	138
DALYs (Disability-Adjusted Life Years)	Belarus	Both	25-49 years	Ischemic heart disease	Rate	2019	1735.947214	2279.687946	1316.751691	0.745	3451437.43760763	245.647003826531	139
DALYs (Disability-Adjusted Life Years)	Saint Kitts and Nevis	Both	25-49 years	Ischemic heart disease	Rate	2019	503.1315551	774.1282208	174.3186824	0.746	22556.119102295	153.012637346939	140
DALYs (Disability-Adjusted Life Years)	Turkey	Both	25-49 years	Ischemic heart disease	Rate	2019	663.0941741	819.0924985	529.7967244	0.748	32374608.152222	73.799942372449	141
DALYs (Disability-Adjusted Life Years)	Bahrain	Both	25-49 years	Ischemic heart disease	Rate	2019	756.954974	946.6498062	595.572464	0.751	758870.548295749	89.5605464795918	142
DALYs (Disability-Adjusted Life Years)	Trinidad and Tobago	Both	25-49 years	Ischemic heart disease	Rate	2019	947.6231549	1273.081389	679.6732166	0.757	516924.023254329	151.379635816326	143
DALYs (Disability-Adjusted Life Years)	Chile	Both	25-49 years	Ischemic heart disease	Rate	2019	315.9297598	341.0126252	291.1635535	0.759	6594945.92116916	12.7165999234694	144
DALYs (Disability-Adjusted Life Years)	Romania	Both	25-49 years	Ischemic heart disease	Rate	2019	1098.10795	1344.27993	893.2167667	0.76	6646579.95379423	115.067133494898	145
DALYs (Disability-Adjusted Life Years)	Greenland	Both	25-49 years	Ischemic heart disease	Rate	2019	531.8570788	715.5714814	398.0110639	0.761	18867.6005353452	81.0103105867347	146
DALYs (Disability-Adjusted Life Years)	Bulgaria	Both	25-49 years	Ischemic heart disease	Rate	2019	1757.702323	2239.04176	1361.829425	0.764	2409274.88516226	223.778656887755	147
DALYs (Disability-Adjusted Life Years)	Cook Islands	Both	25-49 years	Ischemic heart disease	Rate	2019	1572.689011	2139.416293	1007.921886	0.764	5494.65103562264	288.646532397959	148
DALYs (Disability-Adjusted Life Years)	Spain	Both	25-49 years	Ischemic heart disease	Rate	2019	345.4889283	373.5662931	319.2197841	0.767	16201776.2081661	13.8639053571428	149
DALYs (Disability-Adjusted Life Years)	Serbia	Both	25-49 years	Ischemic heart disease	Rate	2019	734.0874209	957.0761842	550.1067407	0.767	2944137.023293	103.818735586735	150
DALYs (Disability-Adjusted Life Years)	Northern Mariana Islands	Both	25-49 years	Ischemic heart disease	Rate	2019	2187.829794	3010.301363	1592.321368	0.771	12778.8504290896	361.729590561225	151
DALYs (Disability-Adjusted Life Years)	Oman	Both	25-49 years	Ischemic heart disease	Rate	2019	778.3609259	1009.889421	605.3167836	0.783	2459506.76195709	103.207305459184	152
DALYs (Disability-Adjusted Life Years)	Montenegro	Both	25-49 years	Ischemic heart disease	Rate	2019	790.0106568	995.9197252	607.4622003	0.791	214233.580901365	99.096307372449	153
DALYs (Disability-Adjusted Life Years)	Hungary	Both	25-49 years	Ischemic heart disease	Rate	2019	897.9962445	1102.617259	721.3751667	0.791	3437059.81675638	97.2556357908163	154
DALYs (Disability-Adjusted Life Years)	Croatia	Both	25-49 years	Ischemic heart disease	Rate	2019	609.5382279	782.0499943	470.1507092	0.794	1402195.73011186	79.5661441581633	155
DALYs (Disability-Adjusted Life Years)	Greece	Both	25-49 years	Ischemic heart disease	Rate	2019	964.4958278	1028.286377	907.5687262	0.794	3450770.83124133	30.7953190816326	156
DALYs (Disability-Adjusted Life Years)	Bahamas	Both	25-49 years	Ischemic heart disease	Rate	2019	942.4248838	1217.635478	734.4345219	0.796	143085.22089456	123.26555002551	157
DALYs (Disability-Adjusted Life Years)	United States Virgin Islands	Both	25-49 years	Ischemic heart disease	Rate	2019	1046.03478	1439.638079	760.108905	0.799	31181.0405789074	173.349279081633	158
DALYs (Disability-Adjusted Life Years)	Malta	Both	25-49 years	Ischemic heart disease	Rate	2019	427.5800595	481.5557208	378.0357165	0.801	151569.78222222	26.4081643622449	159
DALYs (Disability-Adjusted Life Years)	Italy	Both	25-49 years	Ischemic heart disease	Rate	2019	311.1281637	326.7128668	297.2400749	0.801	19515341.106012	7.51856936224489	160
DALYs (Disability-Adjusted Life Years)	Poland	Both	25-49 years	Ischemic heart disease	Rate	2019	547.7689913	667.7622208	436.1594996	0.802	14302303.961516	59.0823268367347	161
DALYs (Disability-Adjusted Life Years)	Israel	Both	25-49 years	Ischemic heart disease	Rate	2019	193.0492612	209.1022058	177.6512805	0.803	2987940.80107293	8.02319522959183	162
DALYs (Disability-Adjusted Life Years)	Saudi Arabia	Both	25-49 years	Ischemic heart disease	Rate	2019	1665.307506	2260.700432	1211.631225	0.805	18470372.8371171	267.619695663265	163
DALYs (Disability-Adjusted Life Years)	Russian Federation	Both	25-49 years	Ischemic heart disease	Rate	2019	1673.784008	2115.863241	1361.788866	0.805	53988306.5159903	192.365911989796	164
DALYs (Disability-Adjusted Life Years)	Slovakia	Both	25-49 years	Ischemic heart disease	Rate	2019	711.7967588	942.0361016	518.762115	0.812	2069373.81063806	107.978057806122	165
DALYs (Disability-Adjusted Life Years)	Guam	Both	25-49 years	Ischemic heart disease	Rate	2019	2289.256172	2735.716462	1886.689821	0.813	53846.7906296434	216.588428826531	166
DALYs (Disability-Adjusted Life Years)	Bermuda	Both	25-49 years	Ischemic heart disease	Rate	2019	441.3322156	541.2992535	352.3830688	0.813	21599.8869401894	48.1929042602041	167
DALYs (Disability-Adjusted Life Years)	Puerto Rico	Both	25-49 years	Ischemic heart disease	Rate	2019	483.0402816	624.9717862	359.9907273	0.814	1123637.96856188	67.5972089030612	168
DALYs (Disability-Adjusted Life Years)	Latvia	Both	25-49 years	Ischemic heart disease	Rate	2019	906.1370995	1228.102878	681.5018242	0.82	644882.323686023	139.439044336735	169
DALYs (Disability-Adjusted Life Years)	Brunei Darussalam	Both	25-49 years	Ischemic heart disease	Rate	2019	1022.522041	1211.847077	854.2461294	0.823	190660.042200524	91.2247315306122	170
DALYs (Disability-Adjusted Life Years)	Czechia	Both	25-49 years	Ischemic heart disease	Rate	2019	493.7124556	608.5190822	395.5440158	0.828	3856184.92323055	54.3303740816326	171
DALYs (Disability-Adjusted Life Years)	Qatar	Both	25-49 years	Ischemic heart disease	Rate	2019	406.0294275	548.8747095	297.0755208	0.83	1768982.31792002	64.2344869132653	172
DALYs (Disability-Adjusted Life Years)	France	Both	25-49 years	Ischemic heart disease	Rate	2019	270.1653719	293.215937	247.117228	0.834	20486584.1698451	11.759874744898	173
DALYs (Disability-Adjusted Life Years)	Estonia	Both	25-49 years	Ischemic heart disease	Rate	2019	485.8823395	664.8951397	359.2663085	0.835	456527.685846463	77.9665385714286	174
DALYs (Disability-Adjusted Life Years)	Australia	Both	25-49 years	Ischemic heart disease	Rate	2019	325.9340293	348.9365117	302.1975723	0.839	8520385.65856647	11.9231988265306	175
DALYs (Disability-Adjusted Life Years)	Slovenia	Both	25-49 years	Ischemic heart disease	Rate	2019	282.3802719	368.2663406	212.5384234	0.84	705478.683053356	39.7265094897959	176
DALYs (Disability-Adjusted Life Years)	New Zealand	Both	25-49 years	Ischemic heart disease	Rate	2019	423.0370873	467.8145226	389.3636762	0.84	1402466.46557062	20.0129710204082	177
DALYs (Disability-Adjusted Life Years)	Cyprus	Both	25-49 years	Ischemic heart disease	Rate	2019	565.0203879	651.0380106	487.9696478	0.841	540873.758264165	41.5990721428571	178
DALYs (Disability-Adjusted Life Years)	Lithuania	Both	25-49 years	Ischemic heart disease	Rate	2019	1095.190029	1361.848514	861.189965	0.843	909751.119412459	127.719017602041	179
DALYs (Disability-Adjusted Life Years)	United Kingdom	Both	25-49 years	Ischemic heart disease	Rate	2019	414.9838304	447.4397105	398.7190519	0.847	22677270.6965301	12.4287394387755	180
DALYs (Disability-Adjusted Life Years)	Austria	Both	25-49 years	Ischemic heart disease	Rate	2019	311.6460021	336.1527176	287.3220608	0.849	3045266.03551653	12.4568002040816	181
DALYs (Disability-Adjusted Life Years)	Belgium	Both	25-49 years	Ischemic heart disease	Rate	2019	275.2556227	296.5788181	253.3633364	0.851	3722342.19004157	11.0243575765306	182
DALYs (Disability-Adjusted Life Years)	Kuwait	Both	25-49 years	Ischemic heart disease	Rate	2019	1080.213379	1294.38614	896.2964924	0.851	2377832.69592653	101.553481530612	183
DALYs (Disability-Adjusted Life Years)	Finland	Both	25-49 years	Ischemic heart disease	Rate	2019	295.7656678	351.7091662	259.8672937	0.856	1725145.78927541	23.4290491071429	184
DALYs (Disability-Adjusted Life Years)	United States of America	Both	25-49 years	Ischemic heart disease	Rate	2019	643.059106	689.1717724	617.6150283	0.859	107314052.988188	18.2542714540816	185
DALYs (Disability-Adjusted Life Years)	Singapore	Both	25-49 years	Ischemic heart disease	Rate	2019	329.2874152	372.1663412	295.7690103	0.861	2542521.60090217	19.4891150255102	186
DALYs (Disability-Adjusted Life Years)	Ireland	Both	25-49 years	Ischemic heart disease	Rate	2019	319.2902627	350.8765328	285.5356938	0.867	1722966.99596885	16.668581377551	187
DALYs (Disability-Adjusted Life Years)	Taiwan (Province of China)	Both	25-49 years	Ischemic heart disease	Rate	2019	402.322649	520.8149921	315.6932655	0.868	8920576.37848495	52.3269710714286	188
DALYs (Disability-Adjusted Life Years)	Iceland	Both	25-49 years	Ischemic heart disease	Rate	2019	320.8030272	360.4797101	286.1514122	0.869	117769.01914712	18.9613004846939	189
DALYs (Disability-Adjusted Life Years)	Japan	Both	25-49 years	Ischemic heart disease	Rate	2019	288.2810474	299.7630599	276.9791968	0.87	39589533.0448585	5.81220997448979	190
DALYs (Disability-Adjusted Life Years)	Sweden	Both	25-49 years	Ischemic heart disease	Rate	2019	211.7999336	235.1952842	190.1282213	0.872	3351528.98254798	11.4966997193878	191
DALYs (Disability-Adjusted Life Years)	Canada	Both	25-49 years	Ischemic heart disease	Rate	2019	345.3634351	368.2989174	320.7397621	0.873	11944305.0965158	12.1324375765306	192
DALYs (Disability-Adjusted Life Years)	Republic of Korea	Both	25-49 years	Ischemic heart disease	Rate	2019	200.840664	246.0271785	169.7508194	0.878	19988828.4763948	19.458254872449	193
DALYs (Disability-Adjusted Life Years)	United Arab Emirates	Both	25-49 years	Ischemic heart disease	Rate	2019	1319.533628	1939.697914	892.9376394	0.88	6303557.20282574	267.030682295918	194
DALYs (Disability-Adjusted Life Years)	Netherlands	Both	25-49 years	Ischemic heart disease	Rate	2019	252.020076	273.3300794	229.5081993	0.883	5417716.20717708	11.1790510459184	195
DALYs (Disability-Adjusted Life Years)	San Marino	Both	25-49 years	Ischemic heart disease	Rate	2019	270.0127072	431.1296055	160.392434	0.884	10985.9810574281	69.0656049744898	196
DALYs (Disability-Adjusted Life Years)	Denmark	Both	25-49 years	Ischemic heart disease	Rate	2019	201.6710625	229.0438916	179.2358594	0.89	1835256.56414483	12.7061306632653	197
DALYs (Disability-Adjusted Life Years)	Andorra	Both	25-49 years	Ischemic heart disease	Rate	2019	301.9520816	416.5121532	209.9777393	0.894	32453.1830990907	52.6873504846939	198
DALYs (Disability-Adjusted Life Years)	Luxembourg	Both	25-49 years	Ischemic heart disease	Rate	2019	248.2219092	282.4133986	214.868429	0.895	235011.187981006	17.2308595918367	199
DALYs (Disability-Adjusted Life Years)	Germany	Both	25-49 years	Ischemic heart disease	Rate	2019	339.9422262	364.6126972	315.5852216	0.898	26939974.7747986	12.5070090816327	200
DALYs (Disability-Adjusted Life Years)	Monaco	Both	25-49 years	Ischemic heart disease	Rate	2019	431.9751767	602.5939016	296.1224365	0.902	10667.6338511342	78.1814961989796	201
DALYs (Disability-Adjusted Life Years)	Norway	Both	25-49 years	Ischemic heart disease	Rate	2019	226.3333759	248.891795	209.1867277	0.913	1829076.20775762	10.1288436989796	202
DALYs (Disability-Adjusted Life Years)	Switzerland	Both	25-49 years	Ischemic heart disease	Rate	2019	203.7351416	223.2117076	184.934819	0.929	3064431.3294537	9.76451239795919	203
