# Supplementary material for: Global burden, trends, and inequalities of ischemic heart disease among young adults from 1990 to 2019: a population-based study
Source: Front Cardiovasc Med. 2023 Nov 24;10:1274663. doi: 10.3389/fcvm.2023.1274663 (PMC10704897; doi:10.3389/fcvm.2023.1274663)
Supplement: Supplementary file 6 [file Datasheet6.csv]

measure	sex	Joinpoint Model	AAPC Index	Start Obs	End Obs	AAPC	AAPC C.I. Low	AAPC C.I. High	Statistically Significant (0=No 1=Yes)	Test Statistic	P-Value
DALYs	Both	5	Full Range	1990	2019	-0.3	-0.6	-0.1	1	-2.6	0.008
DALYs	Female	5	Full Range	1990	2019	-0.6	-0.9	-0.3	1	-4.5	0
DALYs	Male	5	Full Range	1990	2019	-0.2	-0.5	0	0	-1.9	0.051
Deaths	Both	4	Full Range	1990	2019	-0.4	-0.7	-0.1	1	-2.6	0.01
Deaths	Female	5	Full Range	1990	2019	-0.6	-0.8	-0.3	1	-4.5	0
Deaths	Male	4	Full Range	1990	2019	-0.3	-0.5	-0.1	1	-2.5	0.014
Prevalence	Both	4	Full Range	1990	2019	0.4	0.4	0.4	1	37.8	0
Prevalence	Female	5	Full Range	1990	2019	0.5	0.4	0.5	1	30.1	0
Prevalence	Male	4	Full Range	1990	2019	0.4	0.3	0.4	1	24.6	0
YLDs	Both	3	Full Range	1990	2019	0.4	0.3	0.4	1	15.4	0
YLDs	Female	4	Full Range	1990	2019	0.4	0.4	0.5	1	13.2	0
YLDs	Male	4	Full Range	1990	2019	0.3	0.3	0.4	1	14.5	0
YLLs	Both	5	Full Range	1990	2019	-0.3	-0.6	-0.1	1	-2.7	0.006
YLLs	Female	5	Full Range	1990	2019	-0.6	-0.9	-0.4	1	-4.5	0
YLLs	Male	5	Full Range	1990	2019	-0.3	-0.5	0	1	-2	0.046
