# Supplementary material for: Global burden, trends, and inequalities of ischemic heart disease among young adults from 1990 to 2019: a population-based study
Source: Front Cardiovasc Med. 2023 Nov 24;10:1274663. doi: 10.3389/fcvm.2023.1274663 (PMC10704897; doi:10.3389/fcvm.2023.1274663)
Supplement: Supplementary file 7 [file Datasheet7.csv]

measure	sex	Model	Segment	Segment Start	Segment End	APC	APC 95% LCL	APC 95% UCL	APC Significant	Test Statistic	P-Value
DALYs	Both	5	0	1990	1994	1.5	0.9	2	1	6	0
DALYs	Both	5	1	1994	1998	-0.8	-1.4	-0.1	1	-2.4	0.029
DALYs	Both	5	2	1998	2001	0.4	-0.9	1.7	0	0.7	0.48
DALYs	Both	5	3	2001	2012	-0.6	-0.7	-0.5	1	-10.8	0
DALYs	Both	5	4	2012	2015	-1.9	-3.6	-0.1	1	-2.3	0.037
DALYs	Both	5	5	2015	2019	-0.4	-1.1	0.4	0	-1.1	0.289
DALYs	Female	5	0	1990	1992	-0.4	-2.4	1.6	0	-0.4	0.672
DALYs	Female	5	1	1992	1995	1.3	-0.6	3.3	0	1.5	0.159
DALYs	Female	5	2	1995	2000	0	-0.5	0.5	0	0	0.961
DALYs	Female	5	3	2000	2006	-1.8	-2.1	-1.5	1	-11.7	0
DALYs	Female	5	4	2006	2010	-0.3	-1	0.4	0	-0.9	0.374
DALYs	Female	5	5	2010	2019	-0.9	-1.1	-0.8	1	-12.1	0
DALYs	Male	5	0	1990	1994	1.7	1.2	2.3	1	6.6	0
DALYs	Male	5	1	1994	1998	-1.2	-1.9	-0.5	1	-3.8	0.002
DALYs	Male	5	2	1998	2001	1.1	-0.3	2.5	0	1.7	0.118
DALYs	Male	5	3	2001	2011	-0.3	-0.5	-0.2	1	-4.3	0.001
DALYs	Male	5	4	2011	2015	-1.9	-3	-0.8	1	-3.8	0.002
DALYs	Male	5	5	2015	2019	-0.4	-1.2	0.5	0	-0.9	0.384
Deaths	Both	4	0	1990	1995	1.2	0.6	1.7	1	4.5	0
Deaths	Both	4	1	1995	1998	-1.2	-3.1	0.8	0	-1.3	0.225
Deaths	Both	4	2	1998	2001	0.6	-1.3	2.5	0	0.6	0.525
Deaths	Both	4	3	2001	2010	-0.6	-0.8	-0.3	1	-4.9	0
Deaths	Both	4	4	2010	2019	-1.1	-1.4	-0.8	1	-7.8	0
Deaths	Female	5	0	1990	1992	-0.4	-2.3	1.5	0	-0.5	0.629
Deaths	Female	5	1	1992	1995	1.4	-0.3	3.3	0	1.7	0.106
Deaths	Female	5	2	1995	2000	0	-0.5	0.5	0	0	0.993
Deaths	Female	5	3	2000	2006	-1.7	-2.1	-1.4	1	-12.2	0
Deaths	Female	5	4	2006	2010	-0.2	-0.9	0.4	0	-0.8	0.461
Deaths	Female	5	5	2010	2019	-0.9	-1.1	-0.8	1	-12.6	0
Deaths	Male	4	0	1990	1994	1.8	1.1	2.5	1	5.5	0
Deaths	Male	4	1	1994	1998	-1.2	-2	-0.3	1	-2.9	0.01
Deaths	Male	4	2	1998	2001	1.1	-0.6	2.8	0	1.3	0.205
Deaths	Male	4	3	2001	2009	-0.3	-0.5	0	0	-1.9	0.08
Deaths	Male	4	4	2009	2019	-1.2	-1.5	-1	1	-10.3	0
Prevalence	Both	4	0	1990	1992	0.2	0	0.4	1	2.2	0.043
Prevalence	Both	4	1	1992	2001	0.8	0.8	0.8	1	72.6	0
Prevalence	Both	4	2	2001	2006	0.2	0.1	0.3	1	6.5	0
Prevalence	Both	4	3	2006	2012	0.6	0.5	0.6	1	25.3	0
Prevalence	Both	4	4	2012	2019	0	0	0	0	0.5	0.653
Prevalence	Female	5	0	1990	1992	0.3	0.1	0.5	1	3	0.01
Prevalence	Female	5	1	1992	2000	0.9	0.9	0.9	1	66.7	0
Prevalence	Female	5	2	2000	2006	0.2	0.2	0.3	1	10.5	0
Prevalence	Female	5	3	2006	2010	1	0.9	1.1	1	20.6	0
Prevalence	Female	5	4	2010	2013	0.4	0.2	0.6	1	3.7	0.003
Prevalence	Female	5	5	2013	2019	-0.1	-0.1	0	1	-5	0
Prevalence	Male	4	0	1990	1992	0.1	-0.1	0.3	0	0.8	0.44
Prevalence	Male	4	1	1992	2001	0.8	0.7	0.8	1	65.1	0
Prevalence	Male	4	2	2001	2008	0.2	0.2	0.3	1	13.2	0
Prevalence	Male	4	3	2008	2011	0.5	0.2	0.7	1	4.2	0.001
Prevalence	Male	4	4	2011	2019	0.1	0.1	0.1	1	7.1	0
YLDs	Both	3	0	1990	2004	0.8	0.7	0.8	1	64.3	0
YLDs	Both	3	1	2004	2008	0	-0.2	0.3	0	0.2	0.838
YLDs	Both	3	2	2008	2014	0.7	0.5	0.8	1	11.7	0
YLDs	Both	3	3	2014	2019	-0.8	-0.9	-0.7	1	-14.5	0
YLDs	Female	4	0	1990	1996	1	0.9	1.1	1	19.2	0
YLDs	Female	4	1	1996	2003	0.7	0.5	0.8	1	12.7	0
YLDs	Female	4	2	2003	2007	0.2	-0.1	0.5	0	1.3	0.203
YLDs	Female	4	3	2007	2014	0.9	0.8	1	1	17.3	0
YLDs	Female	4	4	2014	2019	-1.1	-1.2	-0.9	1	-15.8	0
YLDs	Male	4	0	1990	1993	0.3	0.1	0.6	1	3.3	0.005
YLDs	Male	4	1	1993	2004	0.8	0.8	0.9	1	52.2	0
YLDs	Male	4	2	2004	2008	-0.1	-0.3	0.1	0	-0.9	0.39
YLDs	Male	4	3	2008	2014	0.5	0.4	0.6	1	9.9	0
YLDs	Male	4	4	2014	2019	-0.6	-0.7	-0.5	1	-13.4	0
YLLs	Both	5	0	1990	1994	1.5	0.9	2	1	6	0
YLLs	Both	5	1	1994	1998	-0.8	-1.4	-0.1	1	-2.5	0.025
YLLs	Both	5	2	1998	2001	0.4	-0.8	1.7	0	0.7	0.471
YLLs	Both	5	3	2001	2012	-0.6	-0.8	-0.5	1	-10.9	0
YLLs	Both	5	4	2012	2015	-1.9	-3.6	-0.1	1	-2.3	0.036
YLLs	Both	5	5	2015	2019	-0.4	-1.1	0.4	0	-1.1	0.308
YLLs	Female	5	0	1990	1992	-0.4	-2.5	1.7	0	-0.5	0.657
YLLs	Female	5	1	1992	1995	1.3	-0.7	3.4	0	1.4	0.179
YLLs	Female	5	2	1995	2000	0	-0.6	0.5	0	-0.1	0.922
YLLs	Female	5	3	2000	2006	-1.9	-2.2	-1.5	1	-11.4	0
YLLs	Female	5	4	2006	2010	-0.3	-1.1	0.4	0	-1	0.352
YLLs	Female	5	5	2010	2019	-1	-1.2	-0.8	1	-11.9	0
YLLs	Male	5	0	1990	1994	1.7	1.2	2.3	1	6.6	0
YLLs	Male	5	1	1994	1998	-1.2	-1.9	-0.5	1	-3.8	0.002
YLLs	Male	5	2	1998	2001	1.1	-0.3	2.5	0	1.7	0.118
YLLs	Male	5	3	2001	2011	-0.3	-0.5	-0.2	1	-4.4	0.001
YLLs	Male	5	4	2011	2015	-2	-3.1	-0.8	1	-3.8	0.002
YLLs	Male	5	5	2015	2019	-0.4	-1.3	0.5	0	-0.9	0.402
